# Supplementary material for: Long non-coding RNA Linc-RAM enhances myogenic differentiation by interacting with MyoD
Source: Nat Commun. 2017 Jan 16;8:14016. doi: 10.1038/ncomms14016 (PMC5241866; doi:10.1038/ncomms14016)
Supplement: Supplementary Dataset 1 — 264 genes are upregulated in linc-RAM overexpression C2C12 cells [file ncomms14016-s2.xls]

## Sheet: 264 DE genes
264 genes are upregulated in linc-RAM overexpression C2C12 cells
GeneName	Description	Empty Vector	OE of linc-RAM	KD of Linc-RAM	OE/vector	KD/vector
Krt19	Krt19,keratin 19	0.283924	6.2265	2.32676	21.9302	8.19501
AU021092	AU021092,expressed sequence AU021092	0.142065	2.76935	2.32845	19.4935	16.39
Heyl	Heyl,hairy/enhancer-of-split related with YRPW motif-like	0.602116	8.06943	0.704907	13.4018	1.17072
Frmpd1	Frmpd1,FERM and PDZ domain containing 1	0.324046	4.24409	1.43843	13.0972	4.43897
Pax7	Pax7,paired box gene 7	0.227969	2.77745	5.35554	12.1835	23.4924
Prrg4	Prrg4,proline rich Gla (G-carboxyglutamic acid) 4 (transmembrane)	0.547895	6.1746	0.187084	11.2697	0.34146
Dync1i1	Dync1i1,dynein cytoplasmic 1 intermediate chain 1	0.62606	6.94957	0	11.1005	0
Alox5	Alox5,arachidonate 5-lipoxygenase	1.93052	18.6483	1.13005	9.65973	0.58536
Efhd1	Efhd1,EF hand domain containing 1	0.755897	6.84129	0	9.05056	0
Prl2c2	Prl2c2,"prolactin family 2, subfamily c, member 2"	6.90833	58.3159	11.4576	8.44139	1.65852
Klf2	Klf2,Kruppel-like factor 2 (lung)	1.93196	15.692	1.46597	8.12232	0.758799
Synpo2l	Synpo2l,synaptopodin 2-like	0.894555	7.14474	1.08606	7.98692	1.21408
L1cam	L1cam,L1 cell adhesion molecule	0.626613	4.93984	0.201377	7.8834	0.321374
Sema3c	Sema3c,"sema domain, immunoglobulin domain (Ig), short basic domain, secreted, (semaphorin) 3C"	0.944082	7.28471	0.752186	7.71618	0.796738
1810022K09Rik	1810022K09Rik,RIKEN cDNA 1810022K09 gene	0.486069	3.55319	2.65556	7.31005	5.46334
Cd200	Cd200,CD200 antigen	2.49144	18.0102	6.80579	7.22883	2.73167
Sorbs2	Sorbs2,sorbin and SH3 domain containing 2	1.15088	8.02349	0.523969	6.97161	0.455277
Pmaip1	Pmaip1,phorbol-12-myristate-13-acetate-induced protein 1	1.02818	7.15816	1.20371	6.96197	1.17072
Lamc2	Lamc2,"laminin, gamma 2"	0.603915	3.9548	0.515531	6.5486	0.853648
Pdlim3	Pdlim3,PDZ and LIM domain 3	2.59391	15.6509	1.01224	6.03371	0.390237
Nefm	Nefm,"neurofilament, medium polypeptide"	1.14655	6.7639	0.494526	5.89935	0.431317
Serpinb9b	Serpinb9b,"serine (or cysteine) peptidase inhibitor, clade B, member 9b"	3.73862	21.4205	3.31222	5.72952	0.885947
Myog	Myog,myogenin	3.95095	22.1426	3.59757	5.60437	0.910558
Nefl	Nefl,"neurofilament, light polypeptide"	3.40928	18.7509	0.266087	5.49996	0.0780479
Il18	Il18,interleukin 18	1.12537	6.03277	5.53344	5.3607	4.917
Tspan15	Tspan15,tetraspanin 15	2.10863	10.9349	3.98776	5.18578	1.89116
Rgs16	Rgs16,regulator of G-protein signaling 16	0.667798	3.45783	0.912103	5.17796	1.36584
Osbp2	Osbp2,oxysterol binding protein 2	0.856344	4.28922	1.03967	5.00876	1.21408
Add3	Add3,adducin 3 (gamma)	0.710499	3.55871	0.970425	5.00875	1.36584
Morn2	Morn2,MORN repeat containing 2	0.903772	4.40442	2.46881	4.87338	2.73167
Ifi27l2a	Ifi27l2a,"interferon, alpha-inducible protein 27 like 2A"	0.841959	4.10318	1.14998	4.87337	1.36584
Nptx1	Nptx1,neuronal pentraxin 1	0.811525	3.86498	0.403058	4.76261	0.496667
Actn3	Actn3,actinin alpha 3	2.93565	13.9738	2.9839	4.76004	1.01644
Gdf15	Gdf15,growth differentiation factor 15	1.7981	8.32466	2.4559	4.6297	1.36583
Klf4	Klf4,Kruppel-like factor 4 (gut)	4.67434	21.5316	5.59727	4.60634	1.19745
Mgam	Mgam,maltase-glucoamylase	1.02143	4.61181	0.492392	4.51505	0.482061
Ly6i	Ly6i,"lymphocyte antigen 6 complex, locus I"	1.33198	5.95032	1.21285	4.46727	0.910562
Pde5a	Pde5a,"phosphodiesterase 5A, cGMP-specific"	1.59338	7.05921	1.34534	4.43034	0.844331
Fndc1	Fndc1,fibronectin type III domain containing 1	0.900216	3.98088	7.19513	4.42214	7.99267
Igfbp5	Igfbp5,insulin-like growth factor binding protein 5	70.2541	300.024	104.323	4.27056	1.48494
Has1	Has1,hyaluronan synthase1	1.49073	6.12977	0.254512	4.11193	0.17073
Tppp3	Tppp3,tubulin polymerization-promoting protein family member 3	25.8869	105.285	34.3174	4.06712	1.32567
Pin4	Pin4,"protein (peptidyl-prolyl cis/trans isomerase) NIMA-interacting, 4 (parvulin)"	1.23103	4.99941	4.48371	4.06116	3.64224
1810035L17Rik	1810035L17Rik	1.39556	5.66759	2.54148	4.06116	1.82112
Gstm5	Gstm5,"glutathione S-transferase, mu 5"	0.641867	2.60672	2.33783	4.06115	3.64223
Defb41	Defb41,defensin beta 41	1.24678	5.06336	0	4.06115	0
Ndn	Ndn,necdin	1.65281	6.61642	2.25747	4.00313	1.36584
Haghl	Haghl,hydroxyacylglutathione hydrolase-like	1.23558	4.89245	0.843803	3.95964	0.682921
Mest	Mest,mesoderm specific transcript	2.22277	8.77796	11.3062	3.94911	5.08654
Il2rg	Il2rg,"interleukin 2 receptor, gamma chain"	1.57188	6.18723	0.660595	3.9362	0.420258
Ly6c1	Ly6c1,"lymphocyte antigen 6 complex, locus C1"	15.0468	59.2269	12.647	3.93618	0.840511
Lrr1	Lrr1,leucine rich repeat protein 1	0.649279	2.53135	2.12834	3.89871	3.27801
Akap6	Akap6,A kinase (PRKA) anchor protein 6	0.892618	3.4708	0.933832	3.88834	1.04617
Dcn	Dcn,decorin	1.12234	4.3301	0.766468	3.8581	0.68292
2510002D24Rik	2510002D24Rik,RIKEN cDNA 2510002D24 gene	1.10746	4.24057	3.02523	3.8291	2.73168
Gm7325	Gm7325,predicted gene 7325	1.79736	6.81272	0	3.7904	0
Ccdc141	Ccdc141,coiled-coil domain containing 141	1.66303	6.15348	0.925397	3.70016	0.556452
Acta1	Acta1,"actin, alpha 1, skeletal muscle"	1.08814	3.9772	1.48622	3.65504	1.36584
Jsrp1	Jsrp1,junctional sarcoplasmic reticulum protein 1	3.14377	11.4906	2.86258	3.65504	0.910556
1110001J03Rik	1110001J03Rik,RIKEN cDNA 1110001J03 gene	0.883961	3.23091	1.20735	3.65504	1.36584
2310045N01Rik	2310045N01Rik,RIKEN cDNA 2310045N01 gene	0.649712	2.37472	2.6622	3.65503	4.09751
Hist1h2bh	Hist1h2bh,"histone cluster 1, H2bh"	1.02317	3.73971	1.39748	3.65502	1.36583
St3gal1	St3gal1,"ST3 beta-galactoside alpha-2,3-sialyltransferase 1"	6.36906	22.8275	9.02129	3.58412	1.41642
Tubb3	Tubb3,"tubulin, beta 3 class III"	26.2449	92.6181	19.7772	3.52899	0.753564
Pla1a	Pla1a,phospholipase A1 member A	3.15969	11.0676	3.23672	3.50275	1.02438
Mycl1	Mycl1,"v-myc myelocytomatosis viral oncogene homolog 1, lung carcinoma derived (avian)"	3.79122	13.1778	3.50289	3.47587	0.923948
Enho	Enho,energy homeostasis associated	2.96981	10.2835	6.83163	3.46268	2.30036
Calcrl	Calcrl,calcitonin receptor-like	0.905235	3.10814	1.686	3.43352	1.8625
6330407J23Rik	6330407J23Rik,RIKEN cDNA 6330407J23 gene	1.28428	4.33299	0	3.37387	0
Itga7	Itga7,integrin alpha 7	16.7761	55.7645	17.6156	3.32404	1.05004
Mrpl33	Mrpl33,mitochondrial ribosomal protein L33	10.875	35.6717	15.9961	3.28016	1.47091
Sema6a	Sema6a,"sema domain, transmembrane domain (TM), and cytoplasmic domain, (semaphorin) 6A"	2.20529	7.23369	0.540627	3.28015	0.24515
1110004E09Rik	1110004E09Rik,RIKEN cDNA 1110004E09 gene	1.00557	3.26702	2.28908	3.24892	2.2764
Gap43	Gap43,growth associated protein 43	5.99273	19.3482	4.09254	3.22861	0.682917
Fmo1	Fmo1,flavin containing monooxygenase 1	2.09494	6.73824	38.4565	3.21644	18.3569
Npnt	Npnt,nephronectin	5.08242	16.3421	11.5935	3.21542	2.2811
Arf2	Arf2,ADP-ribosylation factor 2	5.20453	16.4328	4.40529	3.1574	0.846434
Ly6a	Ly6a,"lymphocyte antigen 6 complex, locus A"	78.8599	248.37	82.3096	3.14951	1.04374
S100a16	S100a16,S100 calcium binding protein A16	13.0432	40.735	24.0878	3.12308	1.84677
Atp5j	Atp5j,"ATP synthase, H+ transporting, mitochondrial F0 complex, subunit F"	2.82856	8.77205	2.10728	3.10124	0.745001
Ptprd	Ptprd,"protein tyrosine phosphatase, receptor type, D"	1.00849	3.12757	2.00354	3.10124	1.98667
Hspb1	Hspb1,heat shock protein 1	119.366	368.173	91.3934	3.0844	0.765657
Hddc2	Hddc2,HD domain containing 2	1.08587	3.30741	3.7078	3.04586	3.41459
Meaf6	Meaf6,MYST/Esa1-associated factor 6	2.00254	5.9639	1.82342	2.97817	0.910554
Gm14137	Gm14137,predicted gene 14137	1.20748	3.56169	1.90963	2.94969	1.5815
Gpx3	Gpx3,glutathione peroxidase 3	9.98244	29.3137	27.2688	2.93653	2.73168
Rpl28	Rpl28,ribosomal protein L28	1.96485	5.74529	2.14694	2.92403	1.09267
Rpl36a	Rpl36a,ribosomal protein L36A	5.97894	17.4826	6.53301	2.92403	1.09267
Ndufb4	Ndufb4,NADH dehydrogenase (ubiquinone) 1 beta subcomplex 4	9.01582	26.1533	3.51833	2.90082	0.39024
H2afy2	H2afy2,"H2A histone family, member Y2"	2.14303	6.21654	4.46023	2.90082	2.08127
Thbs2	Thbs2,thrombospondin 2	11.421	33.1225	16.9928	2.90014	1.48786
Pdlim1	Pdlim1,PDZ and LIM domain 1 (elfin)	5.56896	16.0944	4.59915	2.89002	0.825854
Hibch	Hibch,3-hydroxyisobutyryl-Coenzyme A hydrolase	1.94456	5.57446	2.81218	2.86669	1.44618
Akap7	Akap7,A kinase (PRKA) anchor protein 7	2.12202	6.08317	3.58029	2.86669	1.68721
E2f2	E2f2,E2F transcription factor 2	2.09806	6.01448	2.02278	2.86669	0.964119
Glrb	Glrb,"glycine receptor, beta subunit"	1.10895	3.17901	1.78193	2.86668	1.60686
Peli2	Peli2,pellino 2	1.33297	3.81644	5.18876	2.86311	3.89263
Spon2	Spon2,"spondin 2, extracellular matrix protein"	2.00403	5.73244	5.47435	2.86046	2.73167
Dnajc21	Dnajc21,"DnaJ (Hsp40) homolog, subfamily C, member 21"	3.32293	9.48499	1.81543	2.85441	0.546334
Ccdc8	Ccdc8,coiled-coil domain containing 8	11.0811	31.6168	18.1102	2.85322	1.63433
Chac2	Chac2,"ChaC, cation transport regulator 2"	0.880633	2.50347	2.4056	2.84281	2.73167
Igfbp2	Igfbp2,insulin-like growth factor binding protein 2	117.486	333.99	61.2469	2.84281	0.521312
Xlr	Xlr,X-linked lymphocyte-regulated complex	1.13322	3.22152	2.57965	2.8428	2.27639
Drp2	Drp2,dystrophin related protein 2	2.00971	5.64518	5.7186	2.80895	2.84549
Ndufs7	Ndufs7,NADH dehydrogenase (ubiquinone) Fe-S protein 7	5.14284	14.4112	6.32185	2.80219	1.22925
Ccdc163	Ccdc163,coiled-coil domain containing 163	1.12388	3.12978	1.75433	2.7848	1.56096
Lmo7	Lmo7,LIM domain only 7	1.82013	5.05756	2.44239	2.77868	1.34188
Dusp10	Dusp10,dual specificity phosphatase 10	8.76823	24.3426	6.4788	2.77623	0.738895
Jam2	Jam2,junction adhesion molecule 2	9.0234	25.0437	10.2796	2.77542	1.13922
Msln	Msln,mesothelin	3.40983	9.4315	13.0907	2.76597	3.83911
Neurl1a	Neurl1a,neuralized homolog 1A (Drosophila)	3.40171	9.36539	2.77564	2.75314	0.815954
Dusp1	Dusp1,dual specificity phosphatase 1	4.21543	11.4945	4.38674	2.72677	1.04064
Cd55	Cd55,CD55 antigen	2.0834	5.64066	0.210784	2.70743	0.101173
Tmcc3	Tmcc3,transmembrane and coiled coil domains 3	2.21756	5.96805	2.53155	2.69127	1.14159
Plau	Plau,"plasminogen activator, urokinase"	15.8892	42.5686	12.4986	2.67909	0.78661
Epha1	Epha1,Eph receptor A1	3.45401	9.1419	7.48312	2.64675	2.1665
Zfp51	Zfp51,zinc finger protein 51	1.95064	5.11872	4.71367	2.62412	2.41647
Fhl1	Fhl1,four and a half LIM domains 1	23.932	62.61	23.1496	2.61616	0.967307
Vash1	Vash1,vasohibin 1	1.73214	4.52766	0.77427	2.61391	0.447002
Tpd52	Tpd52,tumor protein D52	3.44912	8.96472	6.49062	2.59913	1.88182
Nhsl1	Nhsl1,NHS-like 1	3.11372	8.08468	6.4141	2.59647	2.05995
Gpr126	Gpr126,G protein-coupled receptor 126	4.16495	10.8058	6.22067	2.59446	1.49358
Ppp1r14c	Ppp1r14c,"protein phosphatase 1, regulatory (inhibitor) subunit 14c"	1.23558	3.19891	1.05475	2.58899	0.853648
Stmn4	Stmn4,stathmin-like 4	2.53134	6.55361	0	2.58899	0
Blnk	Blnk,B cell linker	1.48718	3.85028	1.01562	2.58898	0.682917
Rg9mtd1	Rg9mtd1	3.69554	9.51946	5.76858	2.57593	1.56096
U2af1	U2af1,U2 small nuclear ribonucleoprotein auxiliary factor (U2AF) 1	3.80221	9.75244	6.55984	2.56494	1.72527
Gprc5a	Gprc5a,"G protein-coupled receptor, family C, group 5, member A"	4.2352	10.7785	4.62768	2.54498	1.09267
Limk1	Limk1,"LIM-domain containing, protein kinase"	4.10591	10.4336	3.20457	2.54112	0.780477
Etl4	Etl4,enhancer trap locus 4	1.26048	3.18952	0.860803	2.5304	0.682917
Fam13c	Fam13c,"family with sequence similarity 13, member C"	1.6104	4.05935	2.12369	2.52071	1.31873
Sytl2	Sytl2,synaptotagmin-like 2	2.5152	6.33534	2.47036	2.51882	0.982172
Fyn	Fyn,Fyn proto-oncogene	4.81333	12.1153	4.33465	2.51703	0.900551
Cdh18	Cdh18,cadherin 18	2.20201	5.5387	1.35827	2.51529	0.616832
Cdc42bpg	Cdc42bpg,CDC42 binding protein kinase gamma (DMPK-like)	1.04058	2.6148	2.66486	2.51283	2.56094
Chrnd	Chrnd,"cholinergic receptor, nicotinic, delta polypeptide"	2.4113	6.0388	2.19563	2.50438	0.910559
Arvcf	Arvcf,armadillo repeat gene deleted in velo-cardio-facial syndrome	1.81334	4.52132	2.99512	2.49337	1.65171
Ston2	Ston2,stonin 2	3.50592	8.73482	6.45643	2.49145	1.84158
Daam1	Daam1,dishevelled associated activator of morphogenesis 1	3.79828	9.41344	3.7246	2.47834	0.980602
Cd80	Cd80,CD80 antigen	9.28705	22.909	8.4564	2.46677	0.910558
Gm561	Gm561,predicted gene 561	1.27394	3.10421	1.16	2.4367	0.910561
Polr2h	Polr2h,polymerase (RNA) II (DNA directed) polypeptide H	4.21033	10.2593	7.44198	2.4367	1.76755
Zfp566	Zfp566,zinc finger protein 566	1.15197	2.807	1.5734	2.4367	1.36583
Cxcr7	Cxcr7,chemokine (C-X-C motif) receptor 7	16.4758	40.1465	15.2775	2.4367	0.927269
1110065P20Rik	1110065P20Rik,RIKEN cDNA 1110065P20 gene	3.0695	7.47943	1.39748	2.43669	0.455279
Hint2	Hint2,histidine triad nucleotide binding protein 2	1.31921	3.21451	3.60365	2.43669	2.73167
Vta1	Vta1,Vps20-associated 1 homolog (S. cerevisiae)	5.44287	13.2626	8.03683	2.43669	1.47658
Dera	Dera,2-deoxyribose-5-phosphate aldolase homolog (C. elegans)	1.96299	4.7832	0.94628	2.43669	0.482061
Cda	Cda,cytidine deaminase	1.92745	4.6966	4.60702	2.43669	2.39022
Tmem17	Tmem17,transmembrane protein 17	0.995908	2.42672	1.94321	2.43669	1.95119
Ndufc1	Ndufc1,"NADH dehydrogenase (ubiquinone) 1, subcomplex unknown, 1"	3.76644	9.17765	6.43043	2.43669	1.7073
Ctf1	Ctf1,cardiotrophin 1	0.869503	2.11871	2.77106	2.43669	3.18695
Msra	Msra,methionine sulfoxide reductase A	0.838338	2.04277	2.57632	2.43669	3.07313
Adat3	Adat3,"adenosine deaminase, tRNA-specific 3"	1.93394	4.71241	2.2641	2.43669	1.17072
U2af1l4	U2af1l4,U2 small nuclear RNA auxiliary factor 1-like 4	2.03035	4.94733	1.2325	2.43669	0.607038
Bud31	Bud31,BUD31 homolog (yeast)	2.48826	6.06311	2.2657	2.43669	0.910556
Nucb2	Nucb2,nucleobindin 2	1.0105	2.46227	2.14694	2.43668	2.12463
Arl4d	Arl4d,ADP-ribosylation factor-like 4D	0.846224	2.06198	3.08214	2.43668	3.64223
Hist1h2bl	Hist1h2bl,"histone cluster 1, H2bl"	1.02317	2.49314	2.79496	2.43668	2.73167
Ccnh	Ccnh,cyclin H	1.28233	3.12463	2.69453	2.43668	2.10128
Fam82a1	Fam82a1,"family with sequence similarity 82, member A1"	1.18982	2.89921	1.47736	2.43668	1.24167
Zfp704	Zfp704,zinc finger protein 704	1.9711	4.73434	0.5769	2.40188	0.292679
Sox11	Sox11,SRY-box containing gene 11	4.52054	10.8465	3.15016	2.39938	0.696855
Socs2	Socs2,suppressor of cytokine signaling 2	8.597	20.5961	5.52569	2.39573	0.642746
Serinc5	Serinc5,serine incorporator 5	5.82761	13.9322	5.30638	2.39072	0.910559
Gatm	Gatm,glycine amidinotransferase (L-arginine:glycine amidinotransferase)	7.02912	16.7248	6.09923	2.37936	0.867709
Rhobtb1	Rhobtb1,Rho-related BTB domain containing 1	3.56274	8.46151	2.95663	2.375	0.829875
Cd44	Cd44,CD44 antigen	28.2783	67.1408	24.493	2.37429	0.866141
Adamts14	Adamts14,"a disintegrin-like and metallopeptidase (reprolysin type) with thrombospondin type 1 motif, 14"	2.8929	6.86599	2.15521	2.37339	0.745
Slc24a6	Slc24a6,"solute carrier family 24 (sodium/potassium/calcium exchanger), member 6"	2.57088	6.09959	4.43546	2.37257	1.72527
Ugcg	Ugcg,UDP-glucose ceramide glucosyltransferase	28.6684	67.1741	35.6487	2.34314	1.24348
Ntn1	Ntn1,netrin 1	14.3349	33.5225	10.9494	2.33852	0.763828
Hoxc13	Hoxc13,homeobox C13	1.68236	3.90418	4.8145	2.32066	2.86175
Wdr45	Wdr45,WD repeat domain 45	2.61045	6.05795	3.0561	2.32065	1.17072
Krt80	Krt80,keratin 80	2.30732	5.35449	0.600271	2.32065	0.260159
Gtf2f2	Gtf2f2,"general transcription factor IIF, polypeptide 2"	2.52444	5.82753	2.90356	2.30844	1.15018
Sec14l2	Sec14l2,SEC14-like 2 (S. cerevisiae)	2.77567	6.38769	3.58049	2.30131	1.28996
Ubc	Ubc,ubiquitin C	4621.67	10635.3	12204.3	2.30118	2.64067
Sf3a3	Sf3a3,"splicing factor 3a, subunit 3"	1.95258	4.47796	3.45129	2.29336	1.76755
Eif3m	Eif3m,"eukaryotic translation initiation factor 3, subunit M"	2.37893	5.41026	2.59938	2.27424	1.09267
Stard10	Stard10,START domain containing 10	2.44049	5.55026	3.11108	2.27424	1.27478
Poc1b	Poc1b,POC1 centriolar protein homolog B (Chlamydomonas)	2.07279	4.70241	4.88119	2.26864	2.35489
Gm6788	Gm6788,predicted gene 6788	7.90953	17.8964	13.1181	2.26264	1.65852
Zfyve9	Zfyve9,"zinc finger, FYVE domain containing 9"	1.16768	2.62642	1.47218	2.24926	1.26077
Fbxo7	Fbxo7,F-box protein 7	2.58369	5.792	3.10543	2.24176	1.20194
Saa3	Saa3,serum amyloid A 3	9.17672	20.5719	20.0542	2.24175	2.18533
Prpsap2	Prpsap2,phosphoribosyl pyrophosphate synthetase-associated protein 2	1.25279	2.79828	1.99629	2.23364	1.59348
Rap1a	Rap1a,RAS-related protein-1a	4.90084	10.9182	5.7375	2.22782	1.17072
Ccdc109a	Ccdc109a,coiled-coil domain containing 109A	3.15039	7.00901	4.11584	2.22481	1.30645
Rwdd3	Rwdd3,RWD domain containing 3	1.26418	2.80038	2.19757	2.21518	1.73834
Lin54	Lin54,lin-54 homolog (C. elegans)	1.36015	3.01296	0.788133	2.21517	0.579446
Adora2b	Adora2b,adenosine A2b receptor	3.38245	7.46929	3.17616	2.20825	0.939012
Rras2	Rras2,related RAS viral (r-ras) oncogene homolog 2	8.05357	17.7451	9.59562	2.20338	1.19147
Zfp248	Zfp248,zinc finger protein 248	1.65046	3.63246	2.76328	2.20088	1.67425
Dlx3	Dlx3,distal-less homeobox 3	6.06298	13.3145	4.49834	2.19603	0.741935
Sirpa	Sirpa,signal-regulatory protein alpha	3.54891	7.74914	3.02165	2.18353	0.85143
Rhob	Rhob,"ras homolog gene family, member B"	86.9978	189.807	94.6772	2.18174	1.08827
BC030867	BC030867,cDNA sequence BC030867	1.45629	3.17501	1.04687	2.1802	0.718861
B4galt4	B4galt4,"UDP-Gal:betaGlcNAc beta 1,4-galactosyltransferase, polypeptide 4"	1.61015	3.51045	3.00944	2.1802	1.86904
Agap1	Agap1,"ArfGAP with GTPase domain, ankyrin repeat and PH domain 1"	7.95441	17.3004	5.89068	2.17494	0.740555
Anxa11	Anxa11,annexin A11	3.01119	6.54411	5.33552	2.17326	1.7719
Slc25a29	Slc25a29,"solute carrier family 25 (mitochondrial carrier, palmitoylcarnitine transporter), member 29"	2.67956	5.80379	4.0665	2.16595	1.5176
Ift74	Ift74,intraflagellar transport 74	1.65962	3.59465	2.26677	2.16595	1.36584
C1qtnf3	C1qtnf3,C1q and tumor necrosis factor related protein 3	8.19411	17.748	20.5183	2.16595	2.50403
Cdkn3	Cdkn3,cyclin-dependent kinase inhibitor 3	2.26937	4.91533	1.37759	2.16594	0.607036
Utp11l	Utp11l,"UTP11-like, U3 small nucleolar ribonucleoprotein, (yeast)"	1.84074	3.98694	2.79349	2.16594	1.51759
Supt3h	Supt3h,suppressor of Ty 3 homolog (S. cerevisiae)	1.18289	2.56207	3.59029	2.16594	3.03519
Aqp1	Aqp1,aquaporin 1	25.2116	54.5497	55.366	2.16367	2.19605
Notch1	Notch1,notch 1	3.88225	8.35869	1.62723	2.15305	0.419146
N6amt1	N6amt1,N-6 adenine-specific DNA methyltransferase 1 (putative)	1.8501	3.97775	2.97286	2.15002	1.60686
Tnfrsf25	Tnfrsf25,"tumor necrosis factor receptor superfamily, member 25"	2.06708	4.44426	3.32152	2.15002	1.60687
Heg1	Heg1,HEG homolog 1 (zebrafish)	6.97285	14.9041	8.13141	2.13745	1.16615
Mto1	Mto1,mitochondrial translation optimization 1 homolog (S. cerevisiae)	1.31921	2.81269	0.900914	2.1321	0.682919
Endog	Endog,endonuclease G	1.51096	3.22152	1.03186	2.1321	0.682917
Cdyl	Cdyl,"chromodomain protein, Y chromosome-like"	1.53788	3.2638	2.03273	2.12227	1.32177
Nr2c1	Nr2c1,"nuclear receptor subfamily 2, group C, member 1"	1.57887	3.35079	2.92167	2.12227	1.85048
Nxt2	Nxt2,nuclear transport factor 2-like export factor 2	1.7615	3.73237	2.51052	2.11886	1.42522
Cox19	Cox19,COX19 cytochrome c oxidase assembly homolog (S. cerevisiae)	9.73287	20.5955	13.2935	2.11608	1.36584
Papd4	Papd4,PAP associated domain containing 4	1.56097	3.29646	2.27417	2.1118	1.4569
Trmu	Trmu,tRNA 5-methylaminomethyl-2-thiouridylate methyltransferase	1.92349	4.06202	4.20347	2.1118	2.18533
Hmga1	Hmga1,high mobility group AT-hook 1	2.85797	6.03545	2.08188	2.1118	0.728447
Aldh3b1	Aldh3b1,"aldehyde dehydrogenase 3 family, member B1"	3.93657	8.29596	13.0785	2.10741	3.32231
Htra3	Htra3,HtrA serine peptidase 3	3.33717	7.02906	8.80705	2.10629	2.63908
Ly6e	Ly6e,"lymphocyte antigen 6 complex, locus E"	65.903	138.706	107.367	2.1047	1.62917
Rcan2	Rcan2,regulator of calcineurin 2	1.15582	2.43233	3.01381	2.10442	2.60751
Gpr137b	Gpr137b,G protein-coupled receptor 137B	7.06398	14.8221	5.18146	2.09826	0.733504
Coq10a	Coq10a,coenzyme Q10 homolog A (yeast)	3.2654	6.82009	4.46001	2.08859	1.36584
Apool	Apool,apolipoprotein O-like	2.84249	5.9368	2.2185	2.08859	0.780478
Ift88	Ift88,intraflagellar transport 88	0.886258	1.85103	2.59389	2.08859	2.92679
Paip1	Paip1,polyadenylate binding protein-interacting protein 1	1.44871	3.02576	1.58296	2.08859	1.09267
Nudt14	Nudt14,nudix (nucleoside diphosphate linked moiety X)-type motif 14	3.4411	7.18704	6.04282	2.08859	1.75607
Tgm2	Tgm2,"transglutaminase 2, C polypeptide"	4.94286	10.3045	13.9524	2.08472	2.82274
Clcn5	Clcn5,chloride channel 5	5.18847	10.8165	5.19684	2.08472	1.00161
Akirin1	Akirin1,akirin 1	11.1849	23.2462	13.4795	2.07836	1.20515
Foxp3	Foxp3,forkhead box P3	1.33978	2.78098	1.21995	2.0757	0.91056
Ift57	Ift57,intraflagellar transport 57	1.53475	3.17876	2.93471	2.07119	1.91217
Abhd6	Abhd6,abhydrolase domain containing 6	1.93175	4.00101	5.01306	2.07118	2.59509
Zfp930	Zfp930,zinc finger protein 930	2.60232	5.38988	4.97607	2.07118	1.91217
Hes1	Hes1,hairy and enhancer of split 1 (Drosophila)	4.43291	9.165	5.5042	2.06749	1.24167
Glt8d2	Glt8d2,glycosyltransferase 8 domain containing 2	1.1769	2.42656	2.47301	2.06182	2.10129
Tmem128	Tmem128,transmembrane protein 128	2.33537	4.8151	4.41655	2.06181	1.89116
Pde4b	Pde4b,"phosphodiesterase 4B, cAMP specific"	1.67973	3.46329	2.91192	2.06181	1.73356
1500012F01Rik	1500012F01Rik,RIKEN cDNA 1500012F01 gene	3.43344	7.07911	7.21463	2.06181	2.10128
St6gal1	St6gal1,"beta galactoside alpha 2,6 sialyltransferase 1"	3.34783	6.88631	6.76981	2.05695	2.02215
Sulf2	Sulf2,sulfatase 2	3.28195	6.75078	7.33517	2.05694	2.235
Gmnn	Gmnn,geminin	3.79054	7.77799	3.26985	2.05195	0.862634
Rin3	Rin3,Ras and Rab interactor 3	5.15618	10.549	4.65071	2.04589	0.901968
Lzic	Lzic,leucine zipper and CTNNBIP1 domain containing	3.40029	6.94909	5.39331	2.04368	1.58613
Yeats4	Yeats4,YEATS domain containing 4	6.78321	13.83	6.80676	2.03886	1.00347
Myod1	Myod1,myogenic differentiation 1	16.7159	34.0709	9.76427	2.03823	0.584131
Mre11a	Mre11a,meiotic recombination 11 homolog A (S. cerevisiae)	1.16792	2.37156	2.65865	2.03058	2.2764
Ppdpf	Ppdpf,pancreatic progenitor cell differentiation and proliferation factor homolog (zebrafish)RIKEN cDNA 2700038C09 gene	1.46735	2.97957	1.33611	2.03058	0.91056
3830403N18Rik	3830403N18Rik,RIKEN cDNA 3830403N18 gene	1.14655	2.32816	3.654	2.03058	3.18695
Gm13375	Gm13375,predicted gene 13375	1.68878	3.4292	1.1533	2.03058	0.682919
Sec61g	Sec61g,"SEC61, gamma subunit"	1.50126	3.04842	4.78444	2.03057	3.18695
Zfp938	Zfp938,zinc finger protein 938	2.3044	4.67925	5.77029	2.03057	2.50403
Pfdn4	Pfdn4,prefoldin 4	1.10433	2.24242	2.51388	2.03057	2.27638
Akr1e1	Akr1e1,"aldo-keto reductase family 1, member E1"	1.36542	2.77258	2.79741	2.03057	2.04875
Hmga2	Hmga2,high mobility group AT-hook 2	6.67448	13.5341	9.18	2.02774	1.37539
Cd63	Cd63,CD63 antigen	10.0004	20.2299	15.4629	2.02291	1.54623
2810006K23Rik	2810006K23Rik,RIKEN cDNA 2810006K23 gene	1.96814	3.96889	2.78085	2.01657	1.41293
Serf1	Serf1,small EDRK-rich factor 1	7.61122	15.3208	3.61589	2.01292	0.475074
Rassf3	Rassf3,Ras association (RalGDS/AF-6) domain family member 3	4.2125	8.46132	7.61961	2.00862	1.80881
Ost4	Ost4,oligosaccharyltransferase 4 homolog (S. cerevisiae)	15.5565	31.217	25.8304	2.00669	1.66042

## Sheet: 235 DE genes
235 genes are downregulated in Linc-RAM overexpression C2C12 cells
GeneName	Description	Empty Vector	OE of Linc-RAM	KD of Linc-RAM	OE/vector	KD/vector
Tgif2	Tgif2,TGFB-induced factor homeobox 2	5.44724	2.72272	4.19695	0.499835	0.770473
Ctu1	Ctu1,cytosolic thiouridylase subunit 1 homolog (S. pombe)	3.09135	1.54516	1.29916	0.499833	0.420257
Dgcr14	Dgcr14,DiGeorge syndrome critical region gene 14	5.73478	2.86212	5.47351	0.499081	0.954441
BC053749	BC053749,cDNA sequence BC053749	3.47778	1.73337	3.4546	0.498413	0.993335
Creld1	Creld1,cysteine-rich with EGF-like domains 1	9.87025	4.90355	4.97363	0.496801	0.503901
2310046O06Rik	2310046O06Rik,RIKEN cDNA 2310046O06 gene	3.76429	1.86557	4.70569	0.495597	1.25009
Zfp9	Zfp9,zinc finger protein 9	6.11435	3.0282	7.06118	0.495261	1.15485
Ephb2	Ephb2,Eph receptor B2	2.81478	1.39163	2.45159	0.494401	0.87097
Herpud1	Herpud1,"homocysteine-inducible, endoplasmic reticulum stress-inducible, ubiquitin-like domain member 1"	16.0431	7.86919	21.9123	0.490503	1.36584
Olfml3	Olfml3,olfactomedin-like 3	90.3833	44.3208	92.3182	0.490365	1.02141
Thbs1	Thbs1,thrombospondin 1	185.642	90.6993	207.947	0.488571	1.12015
Ebpl	Ebpl,emopamil binding protein-like	3.28453	1.60068	4.35796	0.487339	1.32681
Ap4s1	Ap4s1,"adaptor-related protein complex AP-4, sigma 1"	3.50249	1.7069	3.82706	0.487339	1.09267
Khdrbs3	Khdrbs3,"KH domain containing, RNA binding, signal transduction associated 3"	3.08896	1.50537	0.562536	0.487339	0.182112
Khk	Khk,ketohexokinase	1.74497	0.850391	3.81336	0.487338	2.18534
Gm2016	Gm2016,predicted gene 2016	4.4148	2.1515	3.01495	0.487338	0.682919
Bicc1	Bicc1,bicaudal C homolog 1 (Drosophila)	3.77617	1.84027	4.46995	0.487338	1.18373
Alg3	Alg3,"asparagine-linked glycosylation 3 (alpha-1,3-mannosyltransferase)"	3.41954	1.66647	1.12093	0.487337	0.327801
Twf2	Twf2,"twinfilin, actin-binding protein, homolog 2 (Drosophila)"	9.78236	4.76731	12.693	0.487337	1.29754
Pdhx	Pdhx,"pyruvate dehydrogenase complex, component X"	3.08774	1.50477	2.31954	0.487337	0.75121
Prrg2	Prrg2,proline-rich Gla (G-carboxyglutamic acid) polypeptide 2	3.74546	1.8253	2.04627	0.487337	0.546333
Peg10	Peg10,paternally expressed 10	22.4563	10.901	33.3873	0.485432	1.48677
Cotl1	Cotl1,coactosin-like 1 (Dictyostelium)	99.3	48.1029	62.3725	0.48442	0.628122
Ahr	Ahr,aryl-hydrocarbon receptor	4.47017	2.16119	4.55491	0.483469	1.01896
Phf15	Phf15,PHD finger protein 15	3.38702	1.63505	4.62612	0.48274	1.36584
Fam38b	Fam38b,"family with sequence similarity 38, member B"	4.89555	2.34964	2.93802	0.479954	0.600141
Sdf2l1	Sdf2l1,stromal cell-derived factor 2-like 1	11.6104	5.57244	5.28596	0.479952	0.455278
Maml2	Maml2,mastermind like 2 (Drosophila)	4.03226	1.93412	5.20384	0.479662	1.29055
Narg2	Narg2,NMDA receptor-regulated gene 2	2.95104	1.41458	2.11443	0.47935	0.716503
AW209491	AW209491,expressed sequence AW209491	5.39553	2.58249	4.21109	0.478635	0.780478
Brp44	Brp44	11.64	5.5614	4.36426	0.477784	0.374936
Lrrc16a	Lrrc16a,leucine rich repeat containing 16A	3.66549	1.7495	2.16775	0.47729	0.591394
Hhat	Hhat,hedgehog acyltransferase	3.16262	1.50776	3.00495	0.476744	0.950146
C3	C3,complement component 3	7.02494	3.33099	3.00814	0.474166	0.428209
Alg6	Alg6,"asparagine-linked glycosylation 6 (alpha-1,3,-glucosyltransferase)"	2.25334	1.06763	2.73572	0.473799	1.21407
Clpp	Clpp,"ClpP caseinolytic peptidase, ATP-dependent, proteolytic subunit"	10.8196	5.11538	4.41127	0.472788	0.407711
Gulp1	Gulp1,"GULP, engulfment adaptor PTB domain containing 1"	4.0607	1.9151	8.22992	0.471618	2.02672
Tlr2	Tlr2,toll-like receptor 2	3.89144	1.82991	4.47585	0.47024	1.15018
Gdap2	Gdap2,ganglioside-induced differentiation-associated-protein 2	3.5303	1.65428	2.78182	0.468595	0.787984
2410016O06Rik	2410016O06Rik,RIKEN cDNA 2410016O06 gene	4.32033	2.02448	4.31217	0.468594	0.998111
Pcdh7	Pcdh7,protocadherin 7	26.3229	12.3267	16.9809	0.468288	0.6451
Tead3	Tead3,TEA domain family member 3	8.11328	3.79575	6.9148	0.467844	0.852282
1110008F13Rik	1110008F13Rik,RIKEN cDNA 1110008F13 gene	8.7247	4.07095	4.05669	0.466601	0.464966
Aifm1	Aifm1,"apoptosis-inducing factor, mitochondrion-associated 1"	4.36235	2.03547	3.5496	0.466599	0.81369
C1ra	C1ra,"complement component 1, r subcomponent A"	11.0794	5.15869	11.5664	0.465611	1.04396
S1pr3	S1pr3,sphingosine-1-phosphate receptor 3	9.56311	4.44862	1.42491	0.465185	0.149001
Smad6	Smad6,SMAD family member 6	2.75542	1.27888	3.40504	0.464133	1.23576
Ctla2a	Ctla2a,cytotoxic T lymphocyte-associated protein 2 alpha	2.93629	1.36282	4.20146	0.46413	1.43087
Bmf	Bmf,BCL2 modifying factor	6.47889	2.97288	9.30879	0.458856	1.43679
Stmn2	Stmn2,stathmin-like 2	81.8964	37.4168	9.50786	0.45688	0.116096
Mettl5	Mettl5,methyltransferase like 5	3.24856	1.4842	3.32775	0.456879	1.02438
Has2	Has2,hyaluronan synthase 2	8.08312	3.69301	5.2692	0.456879	0.651877
Fam50a	Fam50a,"family with sequence similarity 50, member A"	4.50993	2.06049	5.00486	0.456878	1.10974
Dtx3l	Dtx3l,deltex 3-like (Drosophila)	3.6116	1.65006	3.69964	0.456878	1.02438
D2Wsu81e	D2Wsu81e,"DNA segment, Chr 2, Wayne State University 81, expressed"	3.39349	1.55041	1.44842	0.456878	0.426823
Hmox1	Hmox1,heme oxygenase (decycling) 1	15.2122	6.93128	8.44607	0.45564	0.555217
Cdhr1	Cdhr1,cadherin-related family member 1	4.12108	1.87594	13.3605	0.455206	3.24199
Ccl7	Ccl7,chemokine (C-C motif) ligand 7	18.296	8.32192	9.32936	0.454849	0.509913
Aebp1	Aebp1,AE binding protein 1	67.2979	30.4977	59.1746	0.453175	0.879293
Egfr	Egfr,epidermal growth factor receptor	6.23675	2.80333	5.54108	0.449486	0.888456
Irgm1	Irgm1,immunity-related GTPase family M member 1	18.9925	8.53064	15.3014	0.449158	0.805655
1700034H14Rik	1700034H14Rik	7.26294	3.25056	3.23918	0.447554	0.445987
Serac1	Serac1,serine active site containing 1	5.08922	2.2777	4.44488	0.447554	0.873391
Pcyox1l	Pcyox1l,prenylcysteine oxidase 1 like	5.79812	2.59017	5.27952	0.446726	0.910557
Islr	Islr,immunoglobulin superfamily containing leucine-rich repeat	141.116	62.9225	73.479	0.445892	0.520699
Pgls	Pgls,6-phosphogluconolactonase	25.3851	11.2954	12.6628	0.444962	0.498828
Inhba	Inhba,inhibin beta-A	44.7447	19.8799	28.9029	0.444296	0.645951
Snx14	Snx14,sorting nexin 14	2.06688	0.915701	2.05311	0.443035	0.993338
Mmp23	Mmp23,matrix metallopeptidase 23	1.49515	0.662404	5.56946	0.443035	3.72502
Nphp1	Nphp1,nephronophthisis 1 (juvenile) homolog (human)	3.79478	1.68122	4.24067	0.443035	1.1175
Mettl21d	Mettl21d,methyltransferase like 21D	2.08768	0.924915	3.62909	0.443035	1.73834
Nme6	Nme6,NME/NM23 nucleoside diphosphate kinase 6	4.18351	1.85344	2.59727	0.443035	0.620835
Man2c1	Man2c1,"mannosidase, alpha, class 2C, member 1"	1.99694	0.884713	3.30605	0.443034	1.65556
F730043M19Rik	F730043M19Rik,RIKEN cDNA F730043M19 gene	2.76473	1.22487	2.40302	0.443034	0.86917
Pcgf5	Pcgf5,polycomb group ring finger 5	2.84168	1.25896	3.17559	0.443034	1.1175
Lin52	Lin52,lin-52 homolog (C. elegans)	2.00005	0.886089	2.23506	0.443033	1.1175
Uap1l1	Uap1l1,UDP-N-acteylglucosamine pyrophosphorylase 1-like 1	17.8767	7.86889	5.04085	0.440176	0.281979
AI646023	AI646023,expressed sequence AI646023	3.30434	1.44517	4.39746	0.437355	1.33081
Psme1	Psme1,"proteasome (prosome, macropain) 28 subunit, alpha"	7.78058	3.40287	8.17462	0.437354	1.05064
2310016C08Rik	2310016C08Rik	6.87308	3.00597	3.36987	0.437354	0.4903
Cd3eap	Cd3eap,"CD3E antigen, epsilon polypeptide associated protein"	3.38452	1.48023	2.84474	0.437353	0.840515
Bgn	Bgn,biglycan	698.148	305.165	511.267	0.437106	0.732319
Gm4535	Gm4535,predicted gene 4535	6.89088	2.99838	6.05045	0.435123	0.878037
1500002O20Rik	1500002O20Rik	2.44515	1.06394	1.66984	0.435123	0.682919
Abcb1b	Abcb1b,"ATP-binding cassette, sub-family B (MDR/TAP), member 1B"	2.01913	0.874666	2.32881	0.43319	1.15337
Tm7sf2	Tm7sf2,transmembrane 7 superfamily member 2	8.17082	3.53237	5.04	0.432315	0.616829
Sec16b	Sec16b,SEC16 homolog B (S. cerevisiae)	4.73661	2.04277	5.26715	0.431273	1.11201
Bst2	Bst2,bone marrow stromal cell antigen 2	8.65151	3.72019	6.95091	0.430005	0.803433
Inha	Inha,inhibin alpha	2.26489	0.97391	1.81969	0.430003	0.803434
Whrn	Whrn,whirlin	3.69139	1.5815	5.09724	0.428429	1.38085
Rab32	Rab32,"RAB32, member RAS oncogene family"	12.4312	5.31826	7.25819	0.427815	0.583869
Pnkp	Pnkp,polynucleotide kinase 3'- phosphatase	2.13578	0.905086	2.02931	0.423773	0.950149
Snhg4	Snhg4	3.89488	1.65054	0.925178	0.423772	0.237537
Alg11	Alg11,"asparagine-linked glycosylation 11 (alpha-1,2-mannosyltransferase)"	2.99466	1.26905	2.84537	0.423771	0.950148
E130012A19Rik	E130012A19Rik,RIKEN cDNA E130012A19 gene	2.42596	1.01919	1.59961	0.420118	0.659372
Tst	Tst,"thiosulfate sulfurtransferase, mitochondrial"	10.3148	4.33343	9.71606	0.420118	0.941953
Fam46a	Fam46a,"family with sequence similarity 46, member A"	2.47846	1.0353	3.28846	0.417719	1.32682
Thsd7a	Thsd7a,"thrombospondin, type I, domain containing 7A"	2.69335	1.12259	2.32337	0.416801	0.862632
5730559C18Rik	5730559C18Rik,RIKEN cDNA 5730559C18 gene	5.34903	2.2253	5.88036	0.416019	1.09933
Foxf2	Foxf2,forkhead box F2	8.73239	3.61327	6.75114	0.413778	0.773115
Col1a1	Col1a1,"collagen, type I, alpha 1"	78.1645	32.0471	65.7333	0.409996	0.840961
Rcn3	Rcn3,"reticulocalbin 3, EF-hand calcium binding domain"	100.341	40.8589	93.0762	0.4072	0.927599
Myl9	Myl9,"myosin, light polypeptide 9, regulatory"	159.458	64.9046	115.534	0.407033	0.724542
Eid2b	Eid2b,EP300 interacting inhibitor of differentiation 2B	3.37721	1.37154	1.31792	0.406116	0.390239
Hist1h2bc	Hist1h2bc,"histone cluster 1, H2bc"	20.8836	8.48114	4.38824	0.406115	0.210129
Ndufa3	Ndufa3,"NADH dehydrogenase (ubiquinone) 1 alpha subcomplex, 3"	3.35095	1.36087	1.52562	0.406115	0.45528
Ift20	Ift20,intraflagellar transport 20	8.74923	3.55319	3.98334	0.406115	0.455279
Surf2	Surf2,surfeit gene 2	8.23578	3.34467	7.49915	0.406115	0.910557
Snrpf	Snrpf,small nuclear ribonucleoprotein polypeptide F	1.43848	0.584187	3.27454	0.406114	2.27639
Smoc2	Smoc2,SPARC related modular calcium binding 2	12.9392	5.19889	15.9807	0.401794	1.23506
Gprin3	Gprin3,GPRIN family member 3	9.55705	3.83019	13.0534	0.400771	1.36584
Lef1	Lef1,lymphoid enhancer binding factor 1	4.83912	1.93302	1.51692	0.399457	0.31347
Il1rn	Il1rn,interleukin 1 receptor antagonist	12.3858	4.94181	0.593579	0.39899	0.0479242
Zfp605	Zfp605,zinc finger protein 605	3.39463	1.35354	2.0232	0.39873	0.596
Arhgap24	Arhgap24,Rho GTPase activating protein 24	2.85438	1.13555	4.13731	0.397827	1.44946
Fat4	Fat4,FAT tumor suppressor homolog 4 (Drosophila)	2.37183	0.943577	1.91727	0.397827	0.808351
Cd24a	Cd24a,CD24a antigen	9.87447	3.92299	22.5759	0.397286	2.28629
1700030K09Rik	1700030K09Rik,RIKEN cDNA 1700030K09 gene	2.97149	1.17415	1.09691	0.395138	0.369145
C1s	C1s,"complement component 1, s subcomponent"	10.1211	3.97775	12.486	0.393016	1.23366
Gjb3	Gjb3,"gap junction protein, beta 3"	3.14377	1.23555	8.03369	0.393015	2.55543
Lrrc32	Lrrc32,leucine rich repeat containing 32	4.75025	1.86692	4.88349	0.393015	1.02805
Tmem205	Tmem205,transmembrane protein 205	7.69722	3.02512	2.71307	0.393015	0.352474
Lphn2	Lphn2,latrophilin 2	20.9664	8.2401	20.4108	0.393015	0.9735
A930015D03Rik	A930015D03Rik,RIKEN cDNA A930015D03 gene	6.09867	2.37769	4.66468	0.38987	0.764868
Figf	Figf,c-fos induced growth factor	4.57153	1.77218	5.67633	0.387656	1.24167
Donson	Donson,downstream neighbor of SON	3.69186	1.43117	0.916814	0.387656	0.248334
Isg15	Isg15,ISG15 ubiquitin-like modifier	4.89862	1.8847	1.40857	0.384741	0.287544
Nxf3	Nxf3,nuclear RNA export factor 3	3.73072	1.43536	1.07275	0.384741	0.287545
Pck2	Pck2,phosphoenolpyruvate carboxykinase 2 (mitochondrial)	14.9625	5.72726	8.613	0.382774	0.575639
Atf5	Atf5,activating transcription factor 5	44.8898	17.158	15.2278	0.382225	0.339226
Lrrc61	Lrrc61,leucine rich repeat containing 61	3.01413	1.14248	2.56157	0.379041	0.849854
Acta2	Acta2,"actin, alpha 2, smooth muscle, aorta"	985.299	373.284	544.405	0.378854	0.552528
Pdgfb	Pdgfb,"platelet derived growth factor, B polypeptide"	3.44511	1.29149	1.44783	0.374876	0.420257
Zfp428	Zfp428,zinc finger protein 428	4.35	1.63071	2.28515	0.374876	0.525322
Hist1h2af	Hist1h2af,"histone cluster 1, H2af"	38.6851	14.5021	23.0318	0.374876	0.595366
3010026O09Rik	3010026O09Rik,RIKEN cDNA 3010026O09 gene	2.2227	0.833234	3.73642	0.374875	1.68103
Lrfn3	Lrfn3,leucine rich repeat and fibronectin type III domain containing 3	2.72511	0.996037	2.04713	0.365503	0.75121
F630110N24Rik	F630110N24Rik	2.29041	0.837151	2.50266	0.365503	1.09267
Psmb10	Psmb10,"proteasome (prosome, macropain) subunit, beta type 10"	3.0695	1.12191	2.09622	0.365503	0.682919
P4ha3	P4ha3,"procollagen-proline, 2-oxoglutarate 4-dioxygenase (proline 4-hydroxylase), alpha polypeptide III"	7.18233	2.61511	4.28478	0.364103	0.596572
Athl1	Athl1,"ATH1, acid trehalase-like 1 (yeast)"	5.69999	2.07538	5.72709	0.364102	1.00475
Nfkbie	Nfkbie,"nuclear factor of kappa light polypeptide gene enhancer in B cells inhibitor, epsilon"	16.1824	5.8853	7.47747	0.363685	0.462074
Vegfc	Vegfc,vascular endothelial growth factor C	9.74049	3.53493	10.1902	0.362911	1.04617
Serpina3g	Serpina3g,"serine (or cysteine) peptidase inhibitor, clade A, member 3G"	5.25216	1.89598	0.531377	0.360991	0.101173
Tgds	Tgds,"TDP-glucose 4,6-dehydratase"	2.92585	1.04844	2.35073	0.358337	0.803435
Mmaa	Mmaa,methylmalonic aciduria (cobalamin deficiency) type A	2.33101	0.835286	2.9965	0.358337	1.28549
Apbb1ip	Apbb1ip,"amyloid beta (A4) precursor protein-binding, family B, member 1 interacting protein"	2.60908	0.934928	3.56357	0.358336	1.36583
Nrg1	Nrg1,neuregulin 1	3.80003	1.35505	3.29136	0.356589	0.866141
Cebpa	Cebpa,"CCAAT/enhancer binding protein (C/EBP), alpha"	6.57095	2.33874	2.82355	0.355921	0.429702
Pcdh18	Pcdh18,protocadherin 18	8.90085	3.12463	10.8178	0.351048	1.21537
Gm5918	Gm5918,predicted gene 5918	3.85967	1.34355	6.02478	0.3481	1.56096
Hist2h3c1	Hist2h3c1,"histone cluster 2, H3c1"	4.99778	1.73972	2.92549	0.348099	0.585358
Klhl33	Klhl33,kelch-like 33 (Drosophila)	2.55505	0.889408	1.99416	0.348098	0.780478
1190002H23Rik	1190002H23Rik,RIKEN cDNA 1190002H23 gene	2.98555	1.03926	11.0682	0.348097	3.70726
Ptprn	Ptprn,"protein tyrosine phosphatase, receptor type, N"	6.23062	2.14967	3.16301	0.345017	0.507656
Per2	Per2,period homolog 2 (Drosophila)	2.13714	0.73231	4.0136	0.342659	1.87802
G0s2	G0s2,G0/G1 switch gene 2	55.9538	19.1555	45.4753	0.342345	0.812729
Lrig3	Lrig3,leucine-rich repeats and immunoglobulin-like domains 3	5.53458	1.87632	6.04747	0.339018	1.09267
Kptn	Kptn,kaptin	4.25524	1.4401	2.90598	0.33843	0.682918
Mrps36	Mrps36,mitochondrial ribosomal protein S36	9.80012	3.31665	12.6417	0.33843	1.28995
Fbxo9	Fbxo9,f-box protein 9	3.17938	1.07599	3.37751	0.338428	1.06232
Odz3	Odz3	21.5012	7.26822	22.7953	0.338038	1.06019
F3	F3,coagulation factor III	15.0653	5.06336	7.66305	0.336094	0.508656
Tagln	Tagln,transgelin	181.641	60.7904	74.1925	0.334673	0.408457
Adamts2	Adamts2,"a disintegrin-like and metallopeptidase (reprolysin type) with thrombospondin type 1 motif, 2"	4.79338	1.52348	3.55814	0.31783	0.742303
Thoc6	Thoc6,THO complex 6 homolog (Drosophila)	3.13278	0.995689	2.23245	0.317829	0.71261
Pak3	Pak3,p21 protein (Cdc42/Rac)-activated kinase 3	2.51557	0.79263	2.48804	0.31509	0.989056
Slc16a2	Slc16a2,"solute carrier family 16 (monocarboxylic acid transporters), member 2"	3.65727	1.14252	0.256165	0.312397	0.0700427
Tram1l1	Tram1l1,translocation associated membrane protein 1-like 1	3.418	1.06777	1.91525	0.312396	0.560342
Tmem106c	Tmem106c,transmembrane protein 106C	1.98133	0.603486	3.72099	0.304586	1.87803
Deb1	Deb1,differentially expressed in B16F10 1	3.01607	0.918653	2.05973	0.304586	0.682918
Tbca	Tbca,tubulin cofactor A	3.10002	0.944222	3.17559	0.304586	1.02438
1520402A15Rik	1520402A15Rik	2.18544	0.665653	2.61183	0.304585	1.1951
5033414D02Rik	5033414D02Rik,RIKEN cDNA 5033414D02 gene	3.69943	1.12679	2.52641	0.304585	0.682919
Mapk12	Mapk12,mitogen-activated protein kinase 12	6.70337	2.01034	3.944	0.2999	0.588361
Lipt1	Lipt1,lipoyltransferase 1	3.13366	0.91629	2.73924	0.292402	0.874134
Mettl10	Mettl10,methyltransferase like 10	3.07663	0.881975	3.46061	0.286669	1.12481
Zfp764	Zfp764,zinc finger protein 764	2.64237	0.757486	1.91067	0.286669	0.723089
Slc40a1	Slc40a1,"solute carrier family 40 (iron-regulated transporter), member 1"	3.979	1.12413	2.99301	0.282516	0.752202
Cthrc1	Cthrc1,collagen triple helix repeat containing 1	8.70748	2.44816	3.20196	0.281156	0.367725
C1rb	C1rb	3.95946	1.09636	2.45817	0.276896	0.620835
Impa2	Impa2,inositol (myo)-1(or 4)-monophosphatase 2	3.79702	1.02802	1.53662	0.270744	0.404691
Hist2h3b	Hist2h3b,"histone cluster 2, H3b"	4.26818	1.15558	0	0.270743	0
Ifi47	Ifi47,interferon gamma inducible protein 47	3.14565	0.851662	2.86429	0.270743	0.910556
Gpr176	Gpr176,G protein-coupled receptor 176	15.001	4.00745	3.94803	0.267146	0.263184
Ssbp4	Ssbp4,single stranded DNA binding protein 4	6.07866	1.60998	3.24879	0.264858	0.534458
Tdrkh	Tdrkh,tudor and KH domain containing protein	6.10484	1.61302	2.41105	0.26422	0.394941
Unc5c	Unc5c,unc-5 homolog C (C. elegans)	4.90639	1.27728	3.26475	0.26033	0.665408
Samd9l	Samd9l,sterile alpha motif domain containing 9-like	3.76733	0.980368	2.69767	0.260229	0.716069
Cdh11	Cdh11,cadherin 11	21.4053	5.51998	12.629	0.257879	0.589994
Ydjc	Ydjc,YdjC homolog (bacterial)	2.95323	0.719612	2.42018	0.243669	0.819503
Tspan11	Tspan11,tetraspanin 11	3.7047	0.90272	1.012	0.243669	0.273167
Fmod	Fmod,fibromodulin	4.1587	0.996734	8.00802	0.239674	1.92561
Tmem176a	Tmem176a,transmembrane protein 176A	7.1416	1.69774	1.42745	0.237725	0.199878
Foxq1	Foxq1,forkhead box Q1	4.37774	1.01592	1.89818	0.232065	0.433598
Cnn1	Cnn1,calponin 1	11.8694	2.62928	4.55535	0.221518	0.383789
Rad51	Rad51,RAD51 homolog (S. cerevisiae)	3.00849	0.666432	1.74326	0.221517	0.579447
Aldh1l2	Aldh1l2,"aldehyde dehydrogenase 1 family, member L2"	7.66078	1.65403	2.03087	0.215909	0.2651
Camk1g	Camk1g,calcium/calmodulin-dependent protein kinase I gamma	2.70161	0.580852	1.73645	0.215002	0.642746
Chac1	Chac1,"ChaC, cation transport regulator 1"	11.3047	2.42164	1.3574	0.214215	0.120074
Ccnd2	Ccnd2,cyclin D2	6.61983	1.39907	0.184523	0.211345	0.0278743
D0H4S114	D0H4S114,"DNA segment, human D4S114"	20.6315	4.34688	15.2549	0.210691	0.739398
Actg2	Actg2,"actin, gamma 2, smooth muscle, enteric"	141.257	29.6163	45.7534	0.209663	0.323902
Cmklr1	Cmklr1,chemokine-like receptor 1	4.93278	1.00164	5.80163	0.203058	1.17614
4930420K17Rik	4930420K17Rik,RIKEN cDNA 4930420K17 gene	2.36737	0.480712	3.23344	0.203057	1.36584
Lmcd1	Lmcd1,LIM and cysteine-rich domains 1	4.0607	0.824555	4.00562	0.203057	0.986436
Kcnh2	Kcnh2,"potassium voltage-gated channel, subfamily H (eag-related), member 2"	2.26268	0.450077	4.54107	0.198913	2.00694
Mgst1	Mgst1,microsomal glutathione S-transferase 1	7.64772	1.51096	2.82312	0.19757	0.369145
Asns	Asns,asparagine synthetase	14.0597	2.71115	2.48675	0.192831	0.176871
Pcdhgc5	Pcdhgc5,"protocadherin gamma subfamily C, 5"	4.76207	0.908114	2.7148	0.190697	0.570088
Fxyd5	Fxyd5,FXYD domain-containing ion transport regulator 5	3.68028	0.689824	3.86667	0.187438	1.05065
Fkbp1b	Fkbp1b,FK506 binding protein 1b	5.37007	0.969273	4.34645	0.180495	0.809384
Nr4a1	Nr4a1,"nuclear receptor subfamily 4, group A, member 1"	2.20419	0.383638	2.79552	0.174049	1.26828
Det1	Det1,de-etiolated homolog 1 (Arabidopsis)	3.69254	0.642684	2.88195	0.174049	0.780479
Dync2li1	Dync2li1,dynein cytoplasmic 2 light intermediate chain 1	2.05636	0.357908	3.61112	0.174049	1.75607
Tmem176b	Tmem176b,transmembrane protein 176B	21.0331	3.24669	5.19961	0.154361	0.247211
Kif1a	Kif1a,kinesin family member 1A	3.42285	0.517681	1.28967	0.151243	0.376783
Adam12	Adam12,a disintegrin and metallopeptidase domain 12 (meltrin alpha)	6.65459	0.99024	6.45256	0.148806	0.969641
2010204K13Rik	2010204K13Rik,RIKEN cDNA 2010204K13 gene	3.70871	0.502055	1.6885	0.135372	0.45528
Agpat2	Agpat2,"1-acylglycerol-3-phosphate O-acyltransferase 2 (lysophosphatidic acid acyltransferase, beta)"	4.19169	0.567436	4.4529	0.135372	1.06232
Sfrp2	Sfrp2,secreted frizzled-related protein 2	2.04557	0.237353	7.45043	0.116033	3.64223
Apol10b	Apol10b,apolipoprotein L 10B	3.1406	0.239146	2.94906	0.0761466	0.939012
Ms4a4d	Ms4a4d,"membrane-spanning 4-domains, subfamily A, member 4D"	16.3759	0.973245	0	0.0594315	0
Pet2	Pet2,plasmacytoma expressed transcript 2	5.12685	0.113569	0.381951	0.0221518	0.0745001
Rmrp	Rmrp	0.708776	0	23.2337	0	32.78
Snora81	Snora81,"small nucleolar RNA, H/ACA box 81"	7.13098	0	9.73976	0	1.36584
Snora70	Snora70,"small nucleolar RNA, H/ACA box 70"	9.06574	0	4.12744	0	0.455279
Snord22	Snord22,"small nucleolar RNA, C/D box 22"	4.6408	0	4.22571	0	0.910556
Snora43	Snora43,"small nucleolar RNA, H/ACA box 43"	4.20677	0	3.8305	0	0.910556
Snora34	Snora34,"small nucleolar RNA, H/ACA box 34"	3.30362	0	4.5122	0	1.36584
Mir702	Mir702,microRNA 702	1.7882	0	4.88477	0	2.73167
Rplp2	Rplp2,"ribosomal protein, large P2"	3.97783	0	2.41469	0	0.607037
Nhej1	Nhej1,nonhomologous end-joining factor 1	1.66238	0	4.54107	0	2.73167
Snora65	Snora65,"small nucleolar RNA, H/ACA box 65"	1.65181	0	4.5122	0	2.73167
Fdx1	Fdx1,ferredoxin 1	2.2638	0	3.09199	0	1.36584

## Sheet: 305 DE genes
305 genes are downregulated in Linc-RAM knocking down C2C12 cells
GeneName	Description	Empty Vector	OE of Linc-RAM	KD of Linc-RAM	OE/vector	KD/vector
Des	Des,desmin	290.964	386.099	145.188	1.32696	0.49899
Crlf1	Crlf1,cytokine receptor-like factor 1	64.1817	32.6055	32.024	0.508019	0.498958
Eif4ebp1	Eif4ebp1,eukaryotic translation initiation factor 4E binding protein 1	66.362	48.8984	33.1079	0.736843	0.498898
Pgls	Pgls,6-phosphogluconolactonase	25.3851	11.2954	12.6628	0.444962	0.498828
Tnc	Tnc,tenascin C	79.5851	74.72	39.6705	0.938869	0.498466
Hist1h2ag	Hist1h2ag,"histone cluster 1, H2ag"	74.5863	88.3616	37.147	1.18469	0.498041
Rnf113a2	Rnf113a2,ring finger protein 113A2	4.66435	4.13294	2.31664	0.88607	0.496669
St7l	St7l,suppression of tumorigenicity 7-like	2.22758	2.46724	1.10637	1.10759	0.496669
Gpr137b-ps	Gpr137b-ps	6.56341	9.20809	3.25984	1.40294	0.496669
Sec23b	Sec23b,SEC23B (S. cerevisiae)	3.89544	5.35002	1.93474	1.37341	0.496668
Sac3d1	Sac3d1,SAC3 domain containing 1	9.36266	9.67862	4.65013	1.03375	0.496668
Nptx1	Nptx1,neuronal pentraxin 1	0.811525	3.86498	0.403058	4.76261	0.496667
Ankrd34a	Ankrd34a,ankyrin repeat domain 34A	2.4873	1.28562	1.23536	0.516874	0.496667
Atg3	Atg3,autophagy related 3	3.1953	3.77501	1.587	1.18143	0.496667
Fastkd3	Fastkd3,FAST kinase domains 3	2.72318	2.21185	1.35251	0.812231	0.496666
Eif4e2	Eif4e2,eukaryotic translation initiation factor 4E member 2	11.3515	10.2159	5.61828	0.89996	0.494937
Ehd1	Ehd1,EH-domain containing 1	48.3915	43.2852	23.928	0.894479	0.494467
Phgdh	Phgdh,3-phosphoglycerate dehydrogenase	10.9385	11.1692	5.40693	1.02109	0.494303
Sbk1	Sbk1,SH3-binding kinase 1	5.00145	4.64266	2.47223	0.928263	0.494303
Galk1	Galk1,galactokinase 1	13.5896	7.25346	6.71737	0.533751	0.494302
Slc6a8	Slc6a8,"solute carrier family 6 (neurotransmitter transporter, creatine), member 8"	9.20928	8.5941	4.54963	0.9332	0.494027
Pnmal2	Pnmal2,PNMA-like 2	8.6012	14.3159	4.23692	1.66441	0.492596
Nmt2	Nmt2,N-myristoyltransferase 2	5.19215	4.30157	2.55299	0.828476	0.491702
Alkbh3	Alkbh3,"alkB, alkylation repair homolog 3 (E. coli)"	7.91688	6.55893	3.89274	0.828474	0.491701
Fads3	Fads3,fatty acid desaturase 3	25.5194	22.6648	12.5414	0.88814	0.491446
Mcm5	Mcm5,"minichromosome maintenance deficient 5, cell division cycle 46 (S. cerevisiae)"	7.29074	5.96802	3.57864	0.818575	0.490847
2310016C08Rik	2310016C08Rik	6.87308	3.00597	3.36987	0.437354	0.4903
Lrrc8a	Lrrc8a,leucine rich repeat containing 8A	15.5784	11.053	7.63489	0.709508	0.490095
Hdac4	Hdac4,histone deacetylase 4	3.31536	2.04977	1.62206	0.618265	0.489256
6330408A02Rik	6330408A02Rik,RIKEN cDNA 6330408A02 gene	3.9006	4.25577	1.90839	1.09106	0.489255
Tnfaip8l1	Tnfaip8l1,"tumor necrosis factor, alpha-induced protein 8-like 1"	2.30764	1.8074	1.12567	0.783224	0.487801
Abhd16a	Abhd16a,abhydrolase domain containing 16A	2.80595	1.9535	1.36874	0.696199	0.487799
Utp23	Utp23,"UTP23, small subunit (SSU) processome component, homolog (yeast)"	3.74191	3.25638	1.8253	0.870245	0.487799
Tmem47	Tmem47,transmembrane protein 47	11.8419	9.30806	5.73919	0.786028	0.484651
Mgam	Mgam,maltase-glucoamylase	1.02143	4.61181	0.492392	4.51505	0.482061
Rnf25	Rnf25,ring finger protein 25	6.73938	4.82994	3.24879	0.716674	0.482061
Pold3	Pold3,"polymerase (DNA-directed), delta 3, accessory subunit"	5.51887	5.2209	2.66043	0.946009	0.482061
Tmc6	Tmc6,transmembrane channel-like gene family 6	3.16176	3.47446	1.52416	1.0989	0.482061
Dera	Dera,2-deoxyribose-5-phosphate aldolase homolog (C. elegans)	1.96299	4.7832	0.94628	2.43669	0.482061
Slc46a1	Slc46a1,"solute carrier family 46, member 1"	5.03576	3.60899	2.42754	0.716672	0.48206
Fam73b	Fam73b,"family with sequence similarity 73, member B"	4.67089	2.5441	2.25165	0.544671	0.48206
Ogg1	Ogg1,8-oxoguanine DNA-glycosylase 1	2.14746	3.07805	1.0352	1.43334	0.482058
Col4a1	Col4a1,"collagen, type IV, alpha 1"	12.8764	19.6726	6.19771	1.5278	0.481323
Dusp3	Dusp3,dual specificity phosphatase 3 (vaccinia virus phosphatase VH1-related)	8.16197	12.6561	3.92711	1.55062	0.481147
Napa	Napa,N-ethylmaleimide sensitive fusion protein attachment protein alpha	22.3164	24.236	10.731	1.08602	0.480857
Cdh15	Cdh15,cadherin 15	22.6245	41.7643	10.8623	1.84598	0.480112
Pin1	Pin1,protein (peptidyl-prolyl cis/trans isomerase) NIMA-interacting 1	3.78771	2.7439	1.81768	0.724422	0.479889
Gmcl1	Gmcl1,germ cell-less homolog 1 (Drosophila)	3.7738	2.90387	1.80856	0.769482	0.479241
Etv4	Etv4,"ets variant gene 4 (E1A enhancer binding protein, E1AF)"	4.75602	8.74254	2.27928	1.83821	0.479241
Mcm10	Mcm10,minichromosome maintenance deficient 10 (S. cerevisiae)	2.23141	2.99049	1.06671	1.34018	0.478043
Klc2	Klc2,kinesin light chain 2	5.55604	5.98205	2.6472	1.07668	0.476454
Rapsn	Rapsn,receptor-associated protein of the synapse	31.0418	21.695	14.79	0.698896	0.476454
Klhdc8a	Klhdc8a,kelch domain containing 8A	6.02684	6.45274	2.86862	1.07067	0.475974
Myst1	Myst1	2.98271	1.89598	1.41701	0.635657	0.475075
Ssh2	Ssh2,slingshot homolog 2 (Drosophila)	3.07899	2.50085	1.46275	0.812231	0.475075
Ppif	Ppif,peptidylprolyl isomerase F (cyclophilin F)	5.79575	5.21916	2.75341	0.900515	0.475074
Serf1	Serf1,small EDRK-rich factor 1	7.61122	15.3208	3.61589	2.01292	0.475074
3200002M19Rik	3200002M19Rik,RIKEN cDNA 3200002M19 gene	5.61078	8.32192	2.66553	1.4832	0.475073
Gpr124	Gpr124,G protein-coupled receptor 124	10.3869	12.827	4.92196	1.23492	0.473862
Pcdh1	Pcdh1,protocadherin 1	16.1845	19.9618	7.64137	1.23339	0.472141
Atp13a1	Atp13a1,ATPase type 13A1	5.4779	5.58186	2.58466	1.01898	0.471834
Stra13	Stra13,stimulated by retinoic acid 13	17.7751	16.4289	8.3717	0.924265	0.470979
Iah1	Iah1,isoamyl acetate-hydrolyzing esterase 1 homolog (S. cerevisiae)	6.1042	5.64188	2.87495	0.924262	0.470979
Pard6a	Pard6a,"par-6 (partitioning defective 6,) homolog alpha (C. elegans)"	3.95556	2.32653	1.86298	0.588167	0.470978
Zfp382	Zfp382,zinc finger protein 382	2.57752	1.73258	1.21395	0.672189	0.470976
Vgll3	Vgll3,vestigial like 3 (Drosophila)	9.88904	7.69948	4.63547	0.778587	0.468748
Pfkl	Pfkl,"phosphofructokinase, liver, B-type"	18.3534	18.0164	8.59467	0.981638	0.468288
Otud1	Otud1,OTU domain containing 1	2.6975	3.00478	1.2632	1.11391	0.468285
Ubl4	Ubl4,ubiquitin-like 4	13.0366	9.29743	6.08006	0.713179	0.466384
Sssca1	Sssca1,Sjogren's syndrome/scleroderma autoantigen 1 homolog (human)	13.2767	8.94821	6.17322	0.673978	0.464966
1110008F13Rik	1110008F13Rik,RIKEN cDNA 1110008F13 gene	8.7247	4.07095	4.05669	0.466601	0.464966
Ints5	Ints5,integrator complex subunit 5	9.40839	8.79525	4.36426	0.934831	0.463869
Nfkbie	Nfkbie,"nuclear factor of kappa light polypeptide gene enhancer in B cells inhibitor, epsilon"	16.1824	5.8853	7.47747	0.363685	0.462074
Ict1	Ict1,immature colon carcinoma transcript 1	26.8205	16.8236	12.3317	0.627266	0.459786
Fuz	Fuz,fuzzy homolog (Drosophila)	2.75496	3.07678	1.25428	1.11681	0.455281
Ocel1	Ocel1,occludin/ELL domain containing 1	2.12375	2.58747	0.966901	1.21835	0.45528
Ndufa3	Ndufa3,"NADH dehydrogenase (ubiquinone) 1 alpha subcomplex, 3"	3.35095	1.36087	1.52562	0.406115	0.45528
2010204K13Rik	2010204K13Rik,RIKEN cDNA 2010204K13 gene	3.70871	0.502055	1.6885	0.135372	0.45528
Ruvbl2	Ruvbl2,RuvB-like protein 2	2.09459	3.11903	0.953624	1.48909	0.45528
Rassf7	Rassf7,Ras association (RalGDS/AF-6) domain family (N-terminal) member 7	4.60124	3.42582	2.09485	0.744543	0.455279
Taldo1	Taldo1,transaldolase 1	13.7478	15.2607	6.25909	1.11005	0.455279
1110065P20Rik	1110065P20Rik,RIKEN cDNA 1110065P20 gene	3.0695	7.47943	1.39748	2.43669	0.455279
Snapc3	Snapc3,"small nuclear RNA activating complex, polypeptide 3"	2.53317	2.05752	1.1533	0.812231	0.455279
Ppa2	Ppa2,pyrophosphatase (inorganic) 2	3.86286	3.92191	1.75868	1.01529	0.455279
Chaf1b	Chaf1b,"chromatin assembly factor 1, subunit B (p60)"	1.834	2.73099	0.834982	1.48909	0.455279
Ift20	Ift20,intraflagellar transport 20	8.74923	3.55319	3.98334	0.406115	0.455279
Snora70	Snora70,"small nucleolar RNA, H/ACA box 70"	9.06574	0	4.12744	0	0.455279
Hoxc11	Hoxc11,homeobox C11	8.94685	8.30503	4.07331	0.928263	0.455279
Nudt22	Nudt22,nudix (nucleoside diphosphate linked moiety X)-type motif 22	9.36521	7.6067	4.26378	0.81223	0.455279
Ethe1	Ethe1,ethylmalonic encephalopathy 1	2.36418	2.56034	1.07636	1.08297	0.455278
Tmem107	Tmem107,transmembrane protein 107	2.77347	3.7545	1.2627	1.35372	0.455278
Sdf2l1	Sdf2l1,stromal cell-derived factor 2-like 1	11.6104	5.57244	5.28596	0.479952	0.455278
Hist1h2ad	Hist1h2ad,"histone cluster 1, H2ad"	44.6367	49.5488	20.3221	1.11005	0.455278
Prr24	Prr24,proline rich 24	3.4806	2.82705	1.58464	0.812231	0.455278
Hist1h3d	Hist1h3d,"histone cluster 1, H3d"	2.84545	2.31116	1.29547	0.81223	0.455278
Sorbs2	Sorbs2,sorbin and SH3 domain containing 2	1.15088	8.02349	0.523969	6.97161	0.455277
Gm5424	Gm5424,predicted gene 5424	81.7379	63.1215	37.099	0.772243	0.453878
Polr2l	Polr2l,polymerase (RNA) II (DNA directed) polypeptide L	12.7143	11.3691	5.73544	0.894198	0.451102
Csgalnact1	Csgalnact1,chondroitin sulfate N-acetylgalactosaminyltransferase 1	10.4957	10.7366	4.7334	1.02295	0.450985
Cdr2l	Cdr2l,cerebellar degeneration-related protein 2-like	19.1753	17.2007	8.63416	0.897024	0.450275
Renbp	Renbp,renin binding protein	12.5086	9.37829	5.6323	0.749747	0.450274
Lox	Lox,lysyl oxidase	226.768	118.868	101.79	0.524183	0.448873
Hist1h2ae	Hist1h2ae,"histone cluster 1, H2ae"	18.55	24.9615	8.31937	1.34563	0.448484
Gatc	Gatc,"glutamyl-tRNA(Gln) amidotransferase, subunit C homolog (bacterial)"	6.6909	4.81091	2.99629	0.719023	0.447816
Mapk1ip1	Mapk1ip1,mitogen-activated protein kinase 1 interacting protein 1	7.80166	4.67464	3.4937	0.599185	0.447815
Vash1	Vash1,vasohibin 1	1.73214	4.52766	0.77427	2.61391	0.447002
Dctpp1	Dctpp1,dCTP pyrophosphatase 1	15.1359	16.559	6.75043	1.09402	0.445988
1700034H14Rik	1700034H14Rik	7.26294	3.25056	3.23918	0.447554	0.445987
Atp5o	Atp5o,"ATP synthase, H+ transporting, mitochondrial F1 complex, O subunit"	10.8566	14.7651	4.82782	1.36001	0.44469
Deaf1	Deaf1,deformed epidermal autoregulatory factor 1 (Drosophila)	3.0667	2.43293	1.36373	0.793338	0.44469
Robo1	Robo1,roundabout homolog 1 (Drosophila)	3.01333	3.57714	1.33673	1.18711	0.443606
4930579G24Rik	4930579G24Rik,RIKEN cDNA 4930579G24 gene	3.66267	3.37695	1.62247	0.921991	0.442975
Pigy	Pigy,"phosphatidylinositol glycan anchor biosynthesis, class Y"	2.44993	2.28254	1.0826	0.931676	0.44189
Hist1h2ai	Hist1h2ai,"histone cluster 1, H2ai"	33.7255	47.1318	14.9029	1.39751	0.441888
Cdk5r1	Cdk5r1,"cyclin-dependent kinase 5, regulatory subunit 1 (p35)"	4.66774	2.87218	2.06073	0.615326	0.441483
Ecsit	Ecsit,ECSIT homolog (Drosophila)	3.7115	3.20908	1.63526	0.864632	0.440593
Hspa1a	Hspa1a,heat shock protein 1A	15.1166	21.218	6.66026	1.40362	0.440592
Zmat5	Zmat5,"zinc finger, matrin type 5"	6.17597	8.42739	2.69932	1.36455	0.437068
Syn1	Syn1,synapsin I	6.0664	5.3215	2.65143	0.877209	0.437068
Sap30l	Sap30l,SAP30-like	8.6824	10.7315	3.78105	1.23601	0.435484
Wdr91	Wdr91,WD repeat domain 91	3.25225	3.78226	1.41338	1.16297	0.434585
Gm6900	Gm6900	12.3755	17.819	5.37818	1.43986	0.434583
Lrrc4c	Lrrc4c,leucine rich repeat containing 4C	3.53368	1.77677	1.5322	0.50281	0.433599
Foxq1	Foxq1,forkhead box Q1	4.37774	1.01592	1.89818	0.232065	0.433598
Cdc42ep5	Cdc42ep5,CDC42 effector protein (Rho GTPase binding) 5	36.9975	23.0875	16.0225	0.624029	0.43307
Mgl2	Mgl2,macrophage galactose N-acetyl-galactosamine specific lectin 2	4.77852	3.67698	2.06106	0.769481	0.431318
Aarsd1	Aarsd1,alanyl-tRNA synthetase domain containing 1	2.77821	3.20667	1.19829	1.15422	0.431317
Nefm	Nefm,"neurofilament, medium polypeptide"	1.14655	6.7639	0.494526	5.89935	0.431317
Gla	Gla,"galactosidase, alpha"	3.66427	2.34966	1.58046	0.641235	0.431316
Gins2	Gins2,GINS complex subunit 2 (Psf2 homolog)	3.56778	1.83023	1.53884	0.512988	0.431316
Cebpa	Cebpa,"CCAAT/enhancer binding protein (C/EBP), alpha"	6.57095	2.33874	2.82355	0.355921	0.429702
Loxl2	Loxl2,lysyl oxidase-like 2	10.7993	19.0711	4.62544	1.76596	0.428309
C3	C3,complement component 3	7.02494	3.33099	3.00814	0.474166	0.428209
2013-03-11	2013-03-11	4.03182	5.21916	1.72088	1.29449	0.426825
Cpne1	Cpne1,copine I	1.77194	2.56362	0.756307	1.44679	0.426824
D2Wsu81e	D2Wsu81e,"DNA segment, Chr 2, Wayne State University 81, expressed"	3.39349	1.55041	1.44842	0.456878	0.426823
Gm166	Gm166,predicted gene 166	2.45948	1.68553	1.04976	0.68532	0.426822
Shmt2	Shmt2,serine hydroxymethyltransferase 2 (mitochondrial)	11.5409	8.74896	4.90405	0.758083	0.424928
Nln	Nln,neurolysin (metallopeptidase M3 family)	3.66107	3.89504	1.54943	1.06391	0.423218
Mustn1	Mustn1,"musculoskeletal, embryonic nuclear protein 1"	11.7378	8.86239	4.96763	0.75503	0.423216
Ccdc107	Ccdc107,coiled-coil domain containing 107	3.11287	1.75041	1.30821	0.562314	0.420258
Il2rg	Il2rg,"interleukin 2 receptor, gamma chain"	1.57188	6.18723	0.660595	3.9362	0.420258
Pdgfb	Pdgfb,"platelet derived growth factor, B polypeptide"	3.44511	1.29149	1.44783	0.374876	0.420257
Ctu1	Ctu1,cytosolic thiouridylase subunit 1 homolog (S. pombe)	3.09135	1.54516	1.29916	0.499833	0.420257
Ercc1	Ercc1,"excision repair cross-complementing rodent repair deficiency, complementation group 1"	3.40804	3.19397	1.43225	0.937187	0.420256
Notch1	Notch1,notch 1	3.88225	8.35869	1.62723	2.15305	0.419146
Csrp2bp	Csrp2bp,cysteine and glycine-rich protein 2 binding protein	7.79446	8.35678	3.26476	1.07214	0.418856
Sgsm2	Sgsm2,small G protein signaling modulator 2	3.4806	3.59201	1.45414	1.03201	0.417784
Slit2	Slit2,slit homolog 2 (Drosophila)	5.27057	3.3296	2.19961	0.631734	0.417338
Rfxap	Rfxap,regulatory factor X-associated protein	5.3191	4.39356	2.21645	0.825997	0.416696
Gadd45g	Gadd45g,growth arrest and DNA-damage-inducible 45 gamma	31.9442	25.946	13.311	0.812229	0.416695
Zfp692	Zfp692,zinc finger protein 692	3.30023	3.4116	1.36593	1.03375	0.413889
Sars	Sars,seryl-aminoacyl-tRNA synthetase	16.4182	11.5402	6.75612	0.702891	0.411502
Trim11	Trim11,tripartite motif-containing 11	8.04927	11.1776	3.31002	1.38865	0.41122
Rbm38	Rbm38,RNA binding motif protein 38	6.59234	3.74815	2.70122	0.568561	0.409751
Telo2	Telo2,"TEL2, telomere maintenance 2, homolog (S. cerevisiae)"	2.20803	2.55563	0.904741	1.15743	0.40975
Amdhd2	Amdhd2,amidohydrolase domain containing 2	5.32915	5.84346	2.18362	1.09651	0.40975
Irf9	Irf9,interferon regulatory factor 9	2.9005	3.35712	1.18848	1.15743	0.40975
1110034G24Rik	1110034G24Rik,RIKEN cDNA 1110034G24 gene	2.65008	2.2601	1.08587	0.852842	0.40975
Tagln	Tagln,transgelin	181.641	60.7904	74.1925	0.334673	0.408457
Clpp	Clpp,"ClpP caseinolytic peptidase, ATP-dependent, proteolytic subunit"	10.8196	5.11538	4.41127	0.472788	0.407711
Klf7	Klf7,Kruppel-like factor 7 (ubiquitous)	6.86727	3.91633	2.79391	0.570289	0.406844
Zmynd19	Zmynd19,"zinc finger, MYND domain containing 19"	4.27511	6.55893	1.73011	1.53421	0.404694
Slc25a10	Slc25a10,"solute carrier family 25 (mitochondrial carrier, dicarboxylate transporter), member 10"	9.20966	9.73634	3.72708	1.05719	0.404692
Rgs20	Rgs20,regulator of G-protein signaling 20	2.34836	1.9074	0.950361	0.812226	0.404691
Impa2	Impa2,inositol (myo)-1(or 4)-monophosphatase 2	3.79702	1.02802	1.53662	0.270744	0.404691
Orc2	Orc2,"origin recognition complex, subunit 2"	4.33655	4.36762	1.73742	1.00716	0.400646
Il33	Il33,interleukin 33	3.59426	4.74396	1.43184	1.31987	0.398369
Usp39	Usp39,ubiquitin specific peptidase 39	5.40216	5.52013	2.14214	1.02184	0.396534
Tdrkh	Tdrkh,tudor and KH domain containing protein	6.10484	1.61302	2.41105	0.26422	0.394941
Aars	Aars,alanyl-tRNA synthetase	11.6366	8.25398	4.57217	0.709312	0.392913
Timm50	Timm50,translocase of inner mitochondrial membrane 50	2.31449	2.01418	0.903206	0.870248	0.39024
Ndufb4	Ndufb4,NADH dehydrogenase (ubiquinone) 1 beta subcomplex 4	9.01582	26.1533	3.51833	2.90082	0.39024
Eid2b	Eid2b,EP300 interacting inhibitor of differentiation 2B	3.37721	1.37154	1.31792	0.406116	0.390239
Gm12070	Gm12070,predicted gene 12070	2.48675	2.5969	0.970425	1.04429	0.390238
2010107H07Rik	2010107H07Rik,RIKEN cDNA 2010107H07 gene	10.1568	5.8926	3.96357	0.580163	0.390238
Nsmce4a	Nsmce4a,non-SMC element 4 homolog A (S. cerevisiae)	2.85239	1.65486	1.11311	0.580166	0.390238
Dpm3	Dpm3,dolichyl-phosphate mannosyltransferase polypeptide 3	40.5266	30.5657	15.815	0.754213	0.390238
Pdlim3	Pdlim3,PDZ and LIM domain 3	2.59391	15.6509	1.01224	6.03371	0.390237
Prkar2a	Prkar2a,"protein kinase, cAMP dependent regulatory, type II alpha"	7.47812	9.63995	2.89943	1.28909	0.387722
Cnn1	Cnn1,calponin 1	11.8694	2.62928	4.55535	0.221518	0.383789
Nol3	Nol3,nucleolar protein 3 (apoptosis repressor with CARD domain)	6.79378	3.8075	2.59817	0.560439	0.382434
Asb6	Asb6,ankyrin repeat and SOCS box-containing 6	13.191	14.3854	5.03966	1.09055	0.382053
Wnt10a	Wnt10a,wingless related MMTV integration site 10a	40.7519	23.0085	15.4763	0.564599	0.379769
Fbxw17	Fbxw17,F-box and WD-40 domain protein 17	3.93103	3.45897	1.49143	0.879914	0.379399
Aga	Aga,aspartylglucosaminidase	4.38178	3.68173	1.65098	0.840236	0.376783
Kif1a	Kif1a,kinesin family member 1A	3.42285	0.517681	1.28967	0.151243	0.376783
Rad51ap1	Rad51ap1,RAD51 associated protein 1	3.08038	3.36472	1.16063	1.09231	0.376781
Brp44	Brp44	11.64	5.5614	4.36426	0.477784	0.374936
Nr2f2	Nr2f2,"nuclear receptor subfamily 2, group F, member 2"	6.44375	4.68117	2.40527	0.726467	0.373272
Mgst1	Mgst1,microsomal glutathione S-transferase 1	7.64772	1.51096	2.82312	0.19757	0.369145
1700030K09Rik	1700030K09Rik,RIKEN cDNA 1700030K09 gene	2.97149	1.17415	1.09691	0.395138	0.369145
Ak4	Ak4,adenylate kinase 4	1.96348	2.94425	0.722022	1.49951	0.367726
Cthrc1	Cthrc1,collagen triple helix repeat containing 1	8.70748	2.44816	3.20196	0.281156	0.367725
Fbxo46	Fbxo46,F-box protein 46	2.96121	3.04657	1.07854	1.02883	0.364223
Jag2	Jag2,jagged 2	5.76952	5.15479	2.10139	0.893452	0.364223
Ankrd37	Ankrd37,ankyrin repeat domain 37	3.23418	3.15228	1.17796	0.974677	0.364222
Lyplal1	Lyplal1,lysophospholipase-like 1	3.70793	2.10818	1.35051	0.56856	0.364222
Slc7a5	Slc7a5,"solute carrier family 7 (cationic amino acid transporter, y+ system), member 5"	7.93414	4.46147	2.87969	0.562313	0.362949
Slco3a1	Slco3a1,"solute carrier organic anion transporter family, member 3a1"	4.10306	3.27364	1.48782	0.797853	0.362612
Coq5	Coq5,"coenzyme Q5 homolog, methyltransferase (yeast)"	6.62375	5.93383	2.39478	0.895841	0.361544
2700078K21Rik	2700078K21Rik	7.09507	8.80733	2.55981	1.24133	0.360787
Hist3h2a	Hist3h2a,"histone cluster 3, H2a"	3.72197	3.10265	1.33779	0.833604	0.359431
Exosc8	Exosc8,exosome component 8	3.49689	4.44565	1.24596	1.27132	0.356305
Vac14	Vac14,Vac14 homolog (S. cerevisiae)	3.47256	5.48434	1.22965	1.57934	0.354105
Tmem205	Tmem205,transmembrane protein 205	7.69722	3.02512	2.71307	0.393015	0.352474
Dpy19l4	Dpy19l4,dpy-19-like 4 (C. elegans)	2.02491	2.54661	0.713727	1.25764	0.352473
Prrg4	Prrg4,proline rich Gla (G-carboxyglutamic acid) 4 (transmembrane)	0.547895	6.1746	0.187084	11.2697	0.34146
Pdcd5	Pdcd5,programmed cell death 5	2.42883	4.43873	0.829346	1.82752	0.341459
Fam158a	Fam158a	3.87406	5.89992	1.32283	1.52293	0.341458
Hk2	Hk2,hexokinase 2	6.26015	4.39523	2.12551	0.702097	0.33953
Atf5	Atf5,activating transcription factor 5	44.8898	17.158	15.2278	0.382225	0.339226
6530418L21Rik	6530418L21Rik,RIKEN cDNA 6530418L21 gene	3.30224	4.66897	1.11366	1.41388	0.337244
Foxs1	Foxs1,forkhead box S1	16.949	11.9551	5.68586	0.705357	0.335469
Grhpr	Grhpr,glyoxylate reductase/hydroxypyruvate reductase	6.51831	5.4235	2.17145	0.832041	0.333131
Alg3	Alg3,"asparagine-linked glycosylation 3 (alpha-1,3-mannosyltransferase)"	3.41954	1.66647	1.12093	0.487337	0.327801
Psma7	Psma7,"proteasome (prosome, macropain) subunit, alpha type 7"	22.1241	18.8684	7.2523	0.852844	0.327801
Ripk3	Ripk3,receptor-interacting serine-threonine kinase 3	4.16609	2.17531	1.35481	0.522147	0.325199
Ass1	Ass1,argininosuccinate synthetase 1	5.01923	4.65917	1.63225	0.928264	0.325199
Htr1b	Htr1b,5-hydroxytryptamine (serotonin) receptor 1B	7.05113	4.4999	2.29302	0.638181	0.325199
Prdm5	Prdm5,PR domain containing 5	3.75177	2.17664	1.22007	0.580163	0.325199
Actg2	Actg2,"actin, gamma 2, smooth muscle, enteric"	141.257	29.6163	45.7534	0.209663	0.323902
Igf2bp2	Igf2bp2,insulin-like growth factor 2 mRNA binding protein 2	6.34881	11.5721	2.04837	1.82272	0.322638
Exosc6	Exosc6	5.2554	6.02625	1.68895	1.14668	0.321374
L1cam	L1cam,L1 cell adhesion molecule	0.626613	4.93984	0.201377	7.8834	0.321374
Dusp5	Dusp5,dual specificity phosphatase 5	2.86886	1.64483	0.921974	0.573339	0.321373
Cfh	Cfh,complement component factor h	7.68044	4.02587	2.43959	0.524172	0.317637
D030056L22Rik	D030056L22Rik,RIKEN cDNA D030056L22 gene	5.13874	5.82396	1.63225	1.13334	0.317636
Egr2	Egr2,early growth response 2	10.1894	6.08697	3.23235	0.597383	0.317227
Hebp1	Hebp1,heme binding protein 1	4.77639	3.5811	1.50549	0.74975	0.315194
3110082I17Rik	3110082I17Rik,RIKEN cDNA 3110082I17 gene	3.46869	3.57589	1.09331	1.03091	0.315194
Lef1	Lef1,lymphoid enhancer binding factor 1	4.83912	1.93302	1.51692	0.399457	0.31347
Ptges2	Ptges2,prostaglandin E synthase 2	6.09105	6.08278	1.90936	0.998642	0.31347
Trim55	Trim55,tripartite motif-containing 55	3.81756	5.31554	1.19181	1.39239	0.312192
Lrrn1	Lrrn1,"leucine rich repeat protein 1, neuronal"	4.15151	6.44892	1.27581	1.55339	0.307312
Socs1	Socs1,suppressor of cytokine signaling 1	5.75626	6.6235	1.74714	1.15066	0.30352
Ttc9	Ttc9,tetratricopeptide repeat domain 9	2.57721	5.11692	0.782233	1.98545	0.303519
Osr1	Osr1,odd-skipped related 1 (Drosophila)	2.61694	1.88938	0.794291	0.721981	0.303519
Mphosph10	Mphosph10,M-phase phosphoprotein 10 (U3 small nucleolar ribonucleoprotein)	3.27511	3.66669	0.967193	1.11956	0.295316
Aup1	Aup1,ancient ubiquitous protein 1	3.6119	6.60081	1.05713	1.82752	0.29268
Zfp704	Zfp704,zinc finger protein 704	1.9711	4.73434	0.5769	2.40188	0.292679
1300018J18Rik	1300018J18Rik,RIKEN cDNA 1300018J18 gene	4.62507	3.21996	1.35366	0.696197	0.292679
Bola1	Bola1,bolA-like 1 (E. coli)	20.0528	22.8025	5.84296	1.13712	0.291379
Tysnd1	Tysnd1,trypsin domain containing 1	4.00741	2.7009	1.16457	0.673976	0.290604
Nxf3	Nxf3,nuclear RNA export factor 3	3.73072	1.43536	1.07275	0.384741	0.287545
Isg15	Isg15,ISG15 ubiquitin-like modifier	4.89862	1.8847	1.40857	0.384741	0.287544
Ccl2	Ccl2,chemokine (C-C motif) ligand 2	60.6989	55.3904	17.1755	0.912544	0.282962
Uap1l1	Uap1l1,UDP-N-acteylglucosamine pyrophosphorylase 1-like 1	17.8767	7.86889	5.04085	0.440176	0.281979
Slc6a9	Slc6a9,"solute carrier family 6 (neurotransmitter transporter, glycine), member 9"	4.64647	3.33854	1.30181	0.718511	0.280172
Tspan11	Tspan11,tetraspanin 11	3.7047	0.90272	1.012	0.243669	0.273167
Aldh1l2	Aldh1l2,"aldehyde dehydrogenase 1 family, member L2"	7.66078	1.65403	2.03087	0.215909	0.2651
Gpr176	Gpr176,G protein-coupled receptor 176	15.001	4.00745	3.94803	0.267146	0.263184
Krt80	Krt80,keratin 80	2.30732	5.35449	0.600271	2.32065	0.260159
Casp6	Casp6,caspase 6	8.57351	8.16054	2.19563	0.951832	0.256095
Tcn2	Tcn2,transcobalamin 2	5.85106	4.90092	1.49842	0.837612	0.256094
Lage3	Lage3,"L antigen family, member 3"	11.028	9.37389	2.80232	0.850008	0.25411
Xpnpep3	Xpnpep3,"X-prolyl aminopeptidase (aminopeptidase P) 3, putative"	3.25257	3.08214	0.822682	0.947601	0.252933
Donson	Donson,downstream neighbor of SON	3.69186	1.43117	0.916814	0.387656	0.248334
Hist1h2bg	Hist1h2bg,"histone cluster 1, H2bg"	3.48626	3.86133	0.865756	1.10759	0.248334
Tctex1d2	Tctex1d2,Tctex1 domain containing 2	3.39786	2.25805	0.843803	0.664551	0.248334
Myl6b	Myl6b,"myosin, light polypeptide 6B"	2.08972	2.77745	0.518947	1.3291	0.248333
Tmem176b	Tmem176b,transmembrane protein 176B	21.0331	3.24669	5.19961	0.154361	0.247211
Sema6a	Sema6a,"sema domain, transmembrane domain (TM), and cytoplasmic domain, (semaphorin) 6A"	2.20529	7.23369	0.540627	3.28015	0.24515
Slpi	Slpi,secretory leukocyte peptidase inhibitor	10.0127	5.42173	2.43123	0.541485	0.242815
Mthfd2	Mthfd2,"methylenetetrahydrofolate dehydrogenase (NAD+ dependent), methenyltetrahydrofolate cyclohydrolase"	6.40296	3.21218	1.5433	0.501671	0.241029
Snhg4	Snhg4	3.89488	1.65054	0.925178	0.423772	0.237537
Bcl2l12	Bcl2l12,BCL2-like 12 (proline rich)	2.17578	2.65085	0.495293	1.21834	0.227639
Znhit3	Znhit3,"zinc finger, HIT type 3"	4.95711	3.3821	1.0833	0.682273	0.218535
Higd1a	Higd1a,"HIG1 domain family, member 1A"	2.60162	3.55003	0.568542	1.36455	0.218534
Prg4	Prg4,"proteoglycan 4 (megakaryocyte stimulating factor, articular superficial zone protein)"	3.4627	4.21876	0.74676	1.21834	0.215658
Ctgf	Ctgf,connective tissue growth factor	21.7472	39.9411	4.65497	1.83661	0.214049
Blvrb	Blvrb,biliverdin reductase B (flavin reductase (NADPH))	11.7173	6.58881	2.46215	0.562315	0.210129
Tmem8c	Tmem8c,transmembrane protein 8C	1.69717	3.18114	0.356624	1.87438	0.210129
Hist1h2bc	Hist1h2bc,"histone cluster 1, H2bc"	20.8836	8.48114	4.38824	0.406115	0.210129
Tmem176a	Tmem176a,transmembrane protein 176A	7.1416	1.69774	1.42745	0.237725	0.199878
Serping1	Serping1,"serine (or cysteine) peptidase inhibitor, clade G, member 1"	2.99867	4.43629	0.585099	1.47942	0.19512
Mybl2	Mybl2,myeloblastosis oncogene-like 2	3.0011	3.59223	0.5753	1.19697	0.191696
Khdrbs3	Khdrbs3,"KH domain containing, RNA binding, signal transduction associated 3"	3.08896	1.50537	0.562536	0.487339	0.182112
Pecr	Pecr,peroxisomal trans-2-enoyl-CoA reductase	2.46726	3.20637	0.449316	1.29957	0.182111
Ttc30a1	Ttc30a1,tetratricopeptide repeat domain 30A1	2.04312	2.98707	0.372075	1.46201	0.182111
Cenpv	Cenpv,centromere protein V	2.82757	5.51192	0.514932	1.94935	0.182111
Asns	Asns,asparagine synthetase	14.0597	2.71115	2.48675	0.192831	0.176871
H19	H19,H19 fetal liver mRNA	696.844	844.546	119.723	1.21196	0.171807
Has1	Has1,hyaluronan synthase1	1.49073	6.12977	0.254512	4.11193	0.17073
S1pr3	S1pr3,sphingosine-1-phosphate receptor 3	9.56311	4.44862	1.42491	0.465185	0.149001
Chac1	Chac1,"ChaC, cation transport regulator 1"	11.3047	2.42164	1.3574	0.214215	0.120074
Stmn2	Stmn2,stathmin-like 2	81.8964	37.4168	9.50786	0.45688	0.116096
Cd55	Cd55,CD55 antigen	2.0834	5.64066	0.210784	2.70743	0.101173
Serpina3g	Serpina3g,"serine (or cysteine) peptidase inhibitor, clade A, member 3G"	5.25216	1.89598	0.531377	0.360991	0.101173
Nefl	Nefl,"neurofilament, light polypeptide"	3.40928	18.7509	0.266087	5.49996	0.0780479
Pet2	Pet2,plasmacytoma expressed transcript 2	5.12685	0.113569	0.381951	0.0221518	0.0745001
Slc16a2	Slc16a2,"solute carrier family 16 (monocarboxylic acid transporters), member 2"	3.65727	1.14252	0.256165	0.312397	0.0700427
Il1rn	Il1rn,interleukin 1 receptor antagonist	12.3858	4.94181	0.593579	0.39899	0.0479242
Ccnd2	Ccnd2,cyclin D2	6.61983	1.39907	0.184523	0.211345	0.0278743
Dync1i1	Dync1i1,dynein cytoplasmic 1 intermediate chain 1	0.62606	6.94957	0	11.1005	0
Efhd1	Efhd1,EF hand domain containing 1	0.755897	6.84129	0	9.05056	0
Defb41	Defb41,defensin beta 41	1.24678	5.06336	0	4.06115	0
Gm7325	Gm7325,predicted gene 7325	1.79736	6.81272	0	3.7904	0
6330407J23Rik	6330407J23Rik,RIKEN cDNA 6330407J23 gene	1.28428	4.33299	0	3.37387	0
Stmn4	Stmn4,stathmin-like 4	2.53134	6.55361	0	2.58899	0
Rpl38	Rpl38,ribosomal protein L38	2.6411	5.14844	0	1.94935	0
Psmb3	Psmb3,"proteasome (prosome, macropain) subunit, beta type 3"	4.53287	5.84746	0	1.29001	0
Hist1h2ak	Hist1h2ak,"histone cluster 1, H2ak"	3.9677	3.62552	0	0.913759	0
Hist2h3b	Hist2h3b,"histone cluster 2, H3b"	4.26818	1.15558	0	0.270743	0
Ms4a4d	Ms4a4d,"membrane-spanning 4-domains, subfamily A, member 4D"	16.3759	0.973245	0	0.0594315	0

## Sheet: 237 DE genes
237 genes are upregulated in Linc-RAM knocking down C2C12 cells
GeneName	Description	Empty Vector	OE of Linc-RAM	KD of Linc-RAM	OE/vector	KD/vector
Rmrp	Rmrp	0.708776	0	23.2337	0	32.78
Pax7	Pax7,paired box gene 7	0.227969	2.77745	5.35554	12.1835	23.4924
Fmo1	Fmo1,flavin containing monooxygenase 1	2.09494	6.73824	38.4565	3.21644	18.3569
AU021092	AU021092,expressed sequence AU021092	0.142065	2.76935	2.32845	19.4935	16.39
Krt19	Krt19,keratin 19	0.283924	6.2265	2.32676	21.9302	8.19501
Fndc1	Fndc1,fibronectin type III domain containing 1	0.900216	3.98088	7.19513	4.42214	7.99267
Daam2	Daam2,dishevelled associated activator of morphogenesis 2	2.41828	2.82845	16.647	1.16961	6.88382
Cdkn1c	Cdkn1c,cyclin-dependent kinase inhibitor 1C (P57)	0.702572	0.733693	3.83839	1.0443	5.46334
1810022K09Rik	1810022K09Rik,RIKEN cDNA 1810022K09 gene	0.486069	3.55319	2.65556	7.31005	5.46334
Mest	Mest,mesoderm specific transcript	2.22277	8.77796	11.3062	3.94911	5.08654
Il18	Il18,interleukin 18	1.12537	6.03277	5.53344	5.3607	4.917
Frmpd1	Frmpd1,FERM and PDZ domain containing 1	0.324046	4.24409	1.43843	13.0972	4.43897
Capn6	Capn6,calpain 6	4.60814	3.47552	19.7811	0.754213	4.29264
Fam115c	Fam115c,"family with sequence similarity 115, member C"	2.33512	3.23546	9.88085	1.38556	4.23141
2310045N01Rik	2310045N01Rik,RIKEN cDNA 2310045N01 gene	0.649712	2.37472	2.6622	3.65503	4.09751
Spock2	Spock2,"sparc/osteonectin, cwcv and kazal-like domains proteoglycan 2"	3.48504	3.76073	13.6	1.07911	3.90239
Peli2	Peli2,pellino 2	1.33297	3.81644	5.18876	2.86311	3.89263
Bmp4	Bmp4,bone morphogenetic protein 4	3.03177	3.09798	11.7548	1.02184	3.87721
Msln	Msln,mesothelin	3.40983	9.4315	13.0907	2.76597	3.83911
Fam165b	Fam165b,"family with sequence similarity 165, member B"	3.89827	5.69932	14.9083	1.46201	3.82434
Cxcl12	Cxcl12,chemokine (C-X-C motif) ligand 12	10.7786	9.35163	41.1171	0.867611	3.8147
Tuft1	Tuft1,tuftelin 1	1.21631	1.85235	4.56852	1.52293	3.75605
Mmp23	Mmp23,matrix metallopeptidase 23	1.49515	0.662404	5.56946	0.443035	3.72502
Mylk	Mylk,"myosin, light polypeptide kinase"	1.72225	1.15558	6.40919	0.670971	3.72141
1190002H23Rik	1190002H23Rik,RIKEN cDNA 1190002H23 gene	2.98555	1.03926	11.0682	0.348097	3.70726
Serpinb1a	Serpinb1a,"serine (or cysteine) peptidase inhibitor, clade B, member 1a"	9.45097	10.4002	34.9778	1.10044	3.70097
Adamtsl3	Adamtsl3,ADAMTS-like 3	1.28426	0.782337	4.75067	0.609173	3.69915
Pin4	Pin4,"protein (peptidyl-prolyl cis/trans isomerase) NIMA-interacting, 4 (parvulin)"	1.23103	4.99941	4.48371	4.06116	3.64224
Gstm5	Gstm5,"glutathione S-transferase, mu 5"	0.641867	2.60672	2.33783	4.06115	3.64223
Arl4d	Arl4d,ADP-ribosylation factor-like 4D	0.846224	2.06198	3.08214	2.43668	3.64223
Sfrp2	Sfrp2,secreted frizzled-related protein 2	2.04557	0.237353	7.45043	0.116033	3.64223
Zfp931	Zfp931,zinc finger protein 931	1.09564	1.06789	3.89079	0.974672	3.55116
Smarca2	Smarca2,"SWI/SNF related, matrix associated, actin dependent regulator of chromatin, subfamily a, member 2"	1.28106	1.0145	4.46179	0.791922	3.48289
Zfp72	Zfp72,zinc finger protein 72	0.957218	1.16622	3.26851	1.21834	3.41459
1700025K23Rik	1700025K23Rik,RIKEN cDNA 1700025K23 gene	1.06802	0.650608	3.64685	0.609172	3.41459
Hddc2	Hddc2,HD domain containing 2	1.08587	3.30741	3.7078	3.04586	3.41459
Nrn1	Nrn1,neuritin 1	1.95525	2.08439	6.67636	1.06605	3.41458
Aldh3b1	Aldh3b1,"aldehyde dehydrogenase 3 family, member B1"	3.93657	8.29596	13.0785	2.10741	3.32231
Slc1a3	Slc1a3,"solute carrier family 1 (glial high affinity glutamate transporter), member 3"	3.56832	3.61346	11.7729	1.01265	3.29928
Lrr1	Lrr1,leucine rich repeat protein 1	0.649279	2.53135	2.12834	3.89871	3.27801
Sema3e	Sema3e,"sema domain, immunoglobulin domain (Ig), short basic domain, secreted, (semaphorin) 3E"	3.57952	5.60712	11.6406	1.56644	3.252
Cdhr1	Cdhr1,cadherin-related family member 1	4.12108	1.87594	13.3605	0.455206	3.24199
Plekhg4	Plekhg4,"pleckstrin homology domain containing, family G (with RhoGef domain) member 4"	1.9178	1.93762	6.13322	1.01033	3.19805
Zfp97	Zfp97,zinc finger protein 97	2.11632	2.40652	6.74463	1.13712	3.18696
Adck4	Adck4,aarF domain containing kinase 4	1.06802	0.867477	3.40373	0.812229	3.18695
3830403N18Rik	3830403N18Rik,RIKEN cDNA 3830403N18 gene	1.14655	2.32816	3.654	2.03058	3.18695
Sec61g	Sec61g,"SEC61, gamma subunit"	1.50126	3.04842	4.78444	2.03057	3.18695
Ctf1	Ctf1,cardiotrophin 1	0.869503	2.11871	2.77106	2.43669	3.18695
Prdm9	Prdm9,PR domain containing 9	1.74633	2.74534	5.53984	1.57206	3.17228
Amn1	Amn1,antagonist of mitotic exit network 1	1.51831	1.84983	4.66598	1.21835	3.07314
Msra	Msra,methionine sulfoxide reductase A	0.838338	2.04277	2.57632	2.43669	3.07313
Supt3h	Supt3h,suppressor of Ty 3 homolog (S. cerevisiae)	1.18289	2.56207	3.59029	2.16594	3.03519
Sema3d	Sema3d,"sema domain, immunoglobulin domain (Ig), short basic domain, secreted, (semaphorin) 3D"	2.98901	4.51564	8.98151	1.51075	3.00484
Dynlt1e	Dynlt1e	1.84355	1.63351	5.49379	0.886068	2.98001
Prelp	Prelp,proline arginine-rich end leucine-rich repeat	3.19353	2.24217	9.46297	0.702098	2.96317
Mcts1	Mcts1,malignant T cell amplified sequence 1	2.67005	4.33738	7.90151	1.62446	2.95931
Acot1	Acot1,acyl-CoA thioesterase 1	1.62636	2.74358	4.78444	1.68695	2.94181
Ift88	Ift88,intraflagellar transport 88	0.886258	1.85103	2.59389	2.08859	2.92679
Zfp52	Zfp52,zinc finger protein 52	4.74347	6.15445	13.799	1.29746	2.90905
Dkk3	Dkk3,dickkopf homolog 3 (Xenopus laevis)	0.987051	1.41479	2.85491	1.43335	2.89236
Zfp781	Zfp781,zinc finger protein 781	3.25894	4.20407	9.42603	1.29001	2.89236
Adarb1	Adarb1,"adenosine deaminase, RNA-specific, B1"	4.29027	6.44428	12.3618	1.50207	2.88136
Hoxc13	Hoxc13,homeobox C13	1.68236	3.90418	4.8145	2.32066	2.86175
Alox5ap	Alox5ap,arachidonate 5-lipoxygenase activating protein	5.24943	6.67368	14.9632	1.27132	2.85044
Drp2	Drp2,dystrophin related protein 2	2.00971	5.64518	5.7186	2.80895	2.84549
Fam101b	Fam101b,"family with sequence similarity 101, member B"	4.33018	4.73456	12.2836	1.09339	2.83674
Mettl7a1	Mettl7a1,methyltransferase like 7A1	5.48615	8.07127	15.5519	1.47121	2.83476
Tgm2	Tgm2,"transglutaminase 2, C polypeptide"	4.94286	10.3045	13.9524	2.08472	2.82274
Fndc4	Fndc4,fibronectin type III domain containing 4	2.66181	2.51072	7.50576	0.943238	2.8198
2510002D24Rik	2510002D24Rik,RIKEN cDNA 2510002D24 gene	1.10746	4.24057	3.02523	3.8291	2.73168
Ropn1l	Ropn1l,ropporin 1-like	1.49933	2.08766	4.09569	1.3924	2.73168
Cilp	Cilp,"cartilage intermediate layer protein, nucleotide pyrophosphohydrolase"	1.36106	1.02925	3.71798	0.756212	2.73168
1110018J18Rik	1110018J18Rik,RIKEN cDNA 1110018J18 gene	1.00264	1.46588	2.73889	1.46202	2.73168
Gpx3	Gpx3,glutathione peroxidase 3	9.98244	29.3137	27.2688	2.93653	2.73168
Rpp21	Rpp21,ribonuclease P 21 subunit (human)	1.16948	0.949887	3.19464	0.81223	2.73168
Morn2	Morn2,MORN repeat containing 2	0.903772	4.40442	2.46881	4.87338	2.73167
Hint2	Hint2,histidine triad nucleotide binding protein 2	1.31921	3.21451	3.60365	2.43669	2.73167
Chac2	Chac2,"ChaC, cation transport regulator 2"	0.880633	2.50347	2.4056	2.84281	2.73167
Uxs1	Uxs1,UDP-glucuronate decarboxylase 1	1.08028	1.88022	2.95097	1.74049	2.73167
Mrpl52	Mrpl52,mitochondrial ribosomal protein L52	3.31164	4.6111	9.04631	1.39239	2.73167
Spon2	Spon2,"spondin 2, extracellular matrix protein"	2.00403	5.73244	5.47435	2.86046	2.73167
Snora65	Snora65,"small nucleolar RNA, H/ACA box 65"	1.65181	0	4.5122	0	2.73167
Cd200	Cd200,CD200 antigen	2.49144	18.0102	6.80579	7.22883	2.73167
Mir702	Mir702,microRNA 702	1.7882	0	4.88477	0	2.73167
Nhej1	Nhej1,nonhomologous end-joining factor 1	1.66238	0	4.54107	0	2.73167
Hist1h2bl	Hist1h2bl,"histone cluster 1, H2bl"	1.02317	2.49314	2.79496	2.43668	2.73167
Ubc	Ubc,ubiquitin C	4621.67	10635.3	12204.3	2.30118	2.64067
Htra3	Htra3,HtrA serine peptidase 3	3.33717	7.02906	8.80705	2.10629	2.63908
Mmp2	Mmp2,matrix metallopeptidase 2	18.3312	21.8652	47.9739	1.19279	2.61706
Apobr	Apobr,apolipoprotein B receptor	1.24563	0.791793	3.2547	0.635657	2.61289
Rcan2	Rcan2,regulator of calcineurin 2	1.15582	2.43233	3.01381	2.10442	2.60751
Abhd6	Abhd6,abhydrolase domain containing 6	1.93175	4.00101	5.01306	2.07118	2.59509
AU041133	AU041133,expressed sequence AU041133	1.33198	1.4425	3.4364	1.08297	2.57992
Echdc3	Echdc3,enoyl Coenzyme A hydratase domain containing 3	1.93623	2.88321	4.9953	1.48908	2.57991
Mtmr1	Mtmr1,myotubularin related protein 1	2.01896	2.97224	5.17044	1.47216	2.56094
Cdc42bpg	Cdc42bpg,CDC42 binding protein kinase gamma (DMPK-like)	1.04058	2.6148	2.66486	2.51283	2.56094
Tiam1	Tiam1,T cell lymphoma invasion and metastasis 1	1.19978	1.15721	3.07256	0.964518	2.56094
Pdcd4	Pdcd4,programmed cell death 4	3.58409	5.01701	9.16563	1.3998	2.55731
Gjb3	Gjb3,"gap junction protein, beta 3"	3.14377	1.23555	8.03369	0.393015	2.55543
Kitl	Kitl,kit ligand	5.47188	5.83876	13.9704	1.06705	2.55313
A430033K04Rik	A430033K04Rik,RIKEN cDNA A430033K04 gene	0.930523	1.81392	2.37243	1.94936	2.54957
Arhgap18	Arhgap18,Rho GTPase activating protein 18	2.31783	3.80901	5.88982	1.64335	2.54109
Fam102a	Fam102a,"family with sequence similarity 102, member A"	1.29418	1.91464	3.28277	1.47942	2.53656
Fv1	Fv1,Friend virus susceptibility 1	1.97738	1.37665	5.01574	0.696199	2.53656
Cdc40	Cdc40,cell division cycle 40	1.30315	1.81449	3.3055	1.39239	2.53655
Fancg	Fancg,"Fanconi anemia, complementation group G"	1.00066	1.74163	2.53822	1.74048	2.53655
Lipe	Lipe,"lipase, hormone sensitive"	1.49199	2.18131	3.74958	1.46201	2.51314
Zfp960	Zfp960,zinc finger protein 960	4.50919	4.43044	11.3243	0.982536	2.51138
Lztfl1	Lztfl1,leucine zipper transcription factor-like 1	1.36741	1.94365	3.42405	1.42141	2.50404
Zfp938	Zfp938,zinc finger protein 938	2.3044	4.67925	5.77029	2.03057	2.50403
C1qtnf3	C1qtnf3,C1q and tumor necrosis factor related protein 3	8.19411	17.748	20.5183	2.16595	2.50403
Igfbp3	Igfbp3,insulin-like growth factor binding protein 3	1.67753	1.36254	4.14605	0.81223	2.47152
Gm10012	Gm10012,predicted pseudogene 10012	5.23961	3.83019	12.8816	0.731007	2.4585
Deptor	Deptor,DEP domain containing MTOR-interacting protein	4.42341	5.80379	10.844	1.31206	2.4515
Arnt2	Arnt2,aryl hydrocarbon receptor nuclear translocator 2	1.17143	1.26863	2.84442	1.08298	2.42816
Alg5	Alg5,asparagine-linked glycosylation 5 (dolichyl-phosphate beta-glucosyltransferase)	2.38507	2.90584	5.79133	1.21835	2.42816
Zfp51	Zfp51,zinc finger protein 51	1.95064	5.11872	4.71367	2.62412	2.41647
Parp14	Parp14,"poly (ADP-ribose) polymerase family, member 14"	1.129	1.17901	2.71691	1.0443	2.40647
Mfsd3	Mfsd3,major facilitator superfamily domain containing 3	1.43781	1.75175	3.43668	1.21835	2.39022
Cda	Cda,cytidine deaminase	1.92745	4.6966	4.60702	2.43669	2.39022
E130306D19Rik	E130306D19Rik	0.961349	1.75688	2.29783	1.82752	2.39021
Fibp	Fibp,fibroblast growth factor (acidic) intracellular binding protein	1.45187	1.32666	3.47028	0.913759	2.39021
6720463M24Rik	6720463M24Rik	2.63511	2.2784	6.26946	0.864632	2.3792
Sobp	Sobp,sine oculis-binding protein homolog (Drosophila)	1.21332	1.23981	2.88672	1.02183	2.37919
Hmgn3	Hmgn3,high mobility group nucleosomal binding domain 3	10.9117	11.4695	25.7161	1.05112	2.35675
Poc1b	Poc1b,POC1 centriolar protein homolog B (Chlamydomonas)	2.07279	4.70241	4.88119	2.26864	2.35489
Ctage5	Ctage5,"CTAGE family, member 5"	1.32809	1.38692	3.10964	1.0443	2.34144
2810408I11Rik	2810408I11Rik,RIKEN cDNA 2810408I11 gene	1.9136	1.99836	4.48056	1.04429	2.34143
Afap1l2	Afap1l2,actin filament associated protein 1-like 2	3.58737	5.82753	8.36225	1.62446	2.33103
Wnt10b	Wnt10b,wingless related MMTV integration site 10b	7.00183	8.53064	16.2577	1.21834	2.32192
Gm9897	Gm9897,predicted gene 9897	1.85225	3.12463	4.28132	1.68694	2.31142
Zfp944	Zfp944,zinc finger protein 944	2.73047	3.24135	6.31125	1.1871	2.31142
Zfp738	Zfp738,zinc finger protein 738	1.68775	1.05449	3.90109	0.62479	2.31141
Enho	Enho,energy homeostasis associated	2.96981	10.2835	6.83163	3.46268	2.30036
Spata13	Spata13,spermatogenesis associated 13	2.12623	1.13729	4.88737	0.534886	2.29861
Cd24a	Cd24a,CD24a antigen	9.87447	3.92299	22.5759	0.397286	2.28629
Npnt	Npnt,nephronectin	5.08242	16.3421	11.5935	3.21542	2.2811
Elovl4	Elovl4,"elongation of very long chain fatty acids (FEN1/Elo2, SUR4/Elo3, yeast)-like 4"	1.1488	1.24412	2.61513	1.08297	2.2764
1110004E09Rik	1110004E09Rik,RIKEN cDNA 1110004E09 gene	1.00557	3.26702	2.28908	3.24892	2.2764
Pacrgl	Pacrgl,PARK2 co-regulated-like	1.59765	1.62208	3.63689	1.01529	2.2764
Ubl5	Ubl5,ubiquitin-like 5	2.41254	2.69437	5.4919	1.11682	2.2764
Mre11a	Mre11a,meiotic recombination 11 homolog A (S. cerevisiae)	1.16792	2.37156	2.65865	2.03058	2.2764
2810422O20Rik	2810422O20Rik	1.60533	1.95584	3.65436	1.21834	2.27639
Xlr	Xlr,X-linked lymphocyte-regulated complex	1.13322	3.22152	2.57965	2.8428	2.27639
Snrpf	Snrpf,small nuclear ribonucleoprotein polypeptide F	1.43848	0.584187	3.27454	0.406114	2.27639
Pfdn4	Pfdn4,prefoldin 4	1.10433	2.24242	2.51388	2.03057	2.27638
Hsd17b11	Hsd17b11,hydroxysteroid (17-beta) dehydrogenase 11	4.70362	6.70903	10.6551	1.42635	2.2653
1810011O10Rik	1810011O10Rik,RIKEN cDNA 1810011O10 gene	5.85766	8.20714	13.201	1.4011	2.25363
Gm1821	Gm1821,predicted gene 1821	941.574	1822.08	2118.4	1.93514	2.24985
Zfp758	Zfp758,zinc finger protein 758	1.8351	3.19397	4.11773	1.74049	2.24387
Gtf2a2	Gtf2a2,"general transcription factor II A, 2"	2.45314	3.26048	5.48279	1.3291	2.23501
Sulf2	Sulf2,sulfatase 2	3.28195	6.75078	7.33517	2.05694	2.235
Stx18	Stx18,syntaxin 18	5.36574	7.60153	11.9305	1.41668	2.22346
Syt11	Syt11,synaptotagmin XI	2.68876	3.53582	5.94579	1.31504	2.21135
Col8a2	Col8a2,"collagen, type VIII, alpha 2"	2.79026	1.75458	6.14685	0.628823	2.20297
Zfp820	Zfp820,zinc finger protein 820	1.89902	2.31366	4.17883	1.21834	2.20052
Fig4	Fig4,FIG4 homolog (S. cerevisiae)	2.44911	2.32887	5.38477	0.950905	2.19866
Aqp1	Aqp1,aquaporin 1	25.2116	54.5497	55.366	2.16367	2.19605
Khk	Khk,ketohexokinase	1.74497	0.850391	3.81336	0.487338	2.18534
Mrs2	Mrs2,MRS2 magnesium homeostasis factor homolog (S. cerevisiae)	1.43671	1.8671	3.1397	1.29957	2.18534
2610039C10Rik	2610039C10Rik	2.99867	4.3841	6.55311	1.46201	2.18534
Ltc4s	Ltc4s,leukotriene C4 synthase	1.65743	1.61545	3.62204	0.974672	2.18534
Trmu	Trmu,tRNA 5-methylaminomethyl-2-thiouridylate methyltransferase	1.92349	4.06202	4.20347	2.1118	2.18533
Saa3	Saa3,serum amyloid A 3	9.17672	20.5719	20.0542	2.24175	2.18533
Rdh5	Rdh5,retinol dehydrogenase 5	7.57997	5.65409	16.4803	0.745925	2.17419
Snrpe	Snrpe,small nuclear ribonucleoprotein E	13.4696	20.272	29.2193	1.50502	2.16928
Epha1	Epha1,Eph receptor A1	3.45401	9.1419	7.48312	2.64675	2.1665
Dcaf4	Dcaf4,DDB1 and CUL4 associated factor 4	2.14584	3.70369	4.64053	1.72599	2.16257
Suclg2	Suclg2,"succinate-Coenzyme A ligase, GDP-forming, beta subunit"	3.67761	4.7932	7.94338	1.30335	2.15993
Chn2	Chn2,chimerin (chimaerin) 2	1.08794	1.6743	2.34624	1.53896	2.15659
Ubb	Ubb,ubiquitin B	1544.58	2888.8	3327.64	1.87028	2.1544
D430042O09Rik	D430042O09Rik,RIKEN cDNA D430042O09 gene	1.63713	2.91518	3.52609	1.78066	2.15382
Zdhhc21	Zdhhc21,"zinc finger, DHHC domain containing 21"	3.34099	4.77603	7.17951	1.42953	2.14892
Klraq1	Klraq1,KLRAQ motif containing 1	2.61128	4.99941	5.60463	1.91454	2.14632
Zfp595	Zfp595,zinc finger protein 595	1.14684	1.5795	2.45176	1.37726	2.13784
Nfib	Nfib,nuclear factor I/B	7.40093	6.39035	15.785	0.863452	2.13284
Zfp763	Zfp763,zinc finger protein 763	1.5547	1.54339	3.30317	0.992725	2.12463
Pigh	Pigh,"phosphatidylinositol glycan anchor biosynthesis, class H"	1.49232	2.62623	3.17063	1.75983	2.12463
Nucb2	Nucb2,nucleobindin 2	1.0105	2.46227	2.14694	2.43668	2.12463
Tmem66	Tmem66,transmembrane protein 66	21.5544	31.7629	45.7018	1.47362	2.1203
Nuak1	Nuak1,"NUAK family, SNF1-like kinase, 1"	3.61239	3.78592	7.63963	1.04804	2.11484
Sema5a	Sema5a,"sema domain, seven thrombospondin repeats (type 1 and type 1-like), transmembrane domain (TM) and short cytoplasmic domain, (semaphorin) 5A"	5.59008	4.74548	11.8221	0.848911	2.11484
Endod1	Endod1,endonuclease domain containing 1	3.27036	4.25005	6.90862	1.29957	2.1125
Hoxa3	Hoxa3,homeobox A3	1.68624	1.68089	3.55937	0.996827	2.11083
Ptprf	Ptprf,"protein tyrosine phosphatase, receptor type, F"	2.44661	2.98082	5.15175	1.21835	2.10567
Glt8d2	Glt8d2,glycosyltransferase 8 domain containing 2	1.1769	2.42656	2.47301	2.06182	2.10129
Zfp119b	Zfp119b,zinc finger protein 119b	1.33714	1.50378	2.80971	1.12462	2.10128
1500012F01Rik	1500012F01Rik,RIKEN cDNA 1500012F01 gene	3.43344	7.07911	7.21463	2.06181	2.10128
Zfp3	Zfp3,zinc finger protein 3	1.38919	2.34347	2.91908	1.68693	2.10128
Ccnh	Ccnh,cyclin H	1.28233	3.12463	2.69453	2.43668	2.10128
Cadm1	Cadm1,cell adhesion molecule 1	1.91048	2.49002	4.00513	1.30335	2.0964
Kif5c	Kif5c,kinesin family member 5C	1.33932	2.15252	2.80232	1.60717	2.09235
Psma3	Psma3,"proteasome (prosome, macropain) subunit, alpha type 3"	2.33347	3.67914	4.87445	1.57668	2.08893
Lsm7	Lsm7,"LSM7 homolog, U6 small nuclear RNA associated (S. cerevisiae)"	7.08019	12.178	14.79	1.72001	2.08893
Edil3	Edil3,EGF-like repeats and discoidin I-like domains 3	3.23764	3.01383	6.75736	0.930872	2.08713
Fzd5	Fzd5,frizzled homolog 5 (Drosophila)	1.55051	1.44255	3.23438	0.930371	2.08601
Ahi1	Ahi1,Abelson helper integration site 1	2.10448	2.79708	4.38996	1.32911	2.08601
Parp16	Parp16,"poly (ADP-ribose) polymerase family, member 16"	1.64848	3.06045	3.43095	1.85653	2.08128
H2afy2	H2afy2,"H2A histone family, member Y2"	2.14303	6.21654	4.46023	2.90082	2.08127
Galntl4	Galntl4,UDP-N-acetyl-alpha-D-galactosamine:polypeptide N-acetylgalactosaminyltransferase-like 4	1.58959	1.47555	3.30836	0.928258	2.08127
Timp3	Timp3,tissue inhibitor of metalloproteinase 3	16.4892	18.4661	34.2372	1.11989	2.07634
Tmem138	Tmem138,transmembrane protein 138	5.3081	9.31262	11.02	1.75442	2.07607
Zfp942	Zfp942,zinc finger protein 942	3.21384	3.77054	6.66566	1.17322	2.07405
Nipsnap3b	Nipsnap3b,nipsnap homolog 3B (C. elegans)	4.78553	5.67285	9.89271	1.18542	2.06721
Zfp874b	Zfp874b,zinc finger protein 874b	2.32532	2.896	4.7993	1.24542	2.06393
Crot	Crot,carnitine O-octanoyltransferase	4.24179	4.91379	8.73787	1.15842	2.05995
Nhsl1	Nhsl1,NHS-like 1	3.11372	8.08468	6.4141	2.59647	2.05995
6030419C18Rik	6030419C18Rik,RIKEN cDNA 6030419C18 gene	7.74551	6.6612	15.9309	0.860008	2.05679
Slc7a2	Slc7a2,"solute carrier family 7 (cationic amino acid transporter, y+ system), member 2"	10.9402	5.62171	22.4307	0.513858	2.0503
Zfp933	Zfp933,zinc finger protein 933	1.28504	2.34844	2.63274	1.82752	2.04876
Cd59a	Cd59a,CD59a antigen	1.29367	2.10152	2.65042	1.62446	2.04876
Ntan1	Ntan1,N-terminal Asn amidase	2.03742	3.30971	4.17418	1.62446	2.04876
Cd34	Cd34,CD34 antigen	4.1645	4.16776	8.53204	1.00078	2.04875
Akr1e1	Akr1e1,"aldo-keto reductase family 1, member E1"	1.36542	2.77258	2.79741	2.03057	2.04875
Zfp759	Zfp759,zinc finger protein 759	1.11955	1.9096	2.29368	1.70569	2.04875
Foxred2	Foxred2,FAD-dependent oxidoreductase domain containing 2	3.78589	2.52475	7.72914	0.666884	2.04156
Enpp4	Enpp4,ectonucleotide pyrophosphatase/phosphodiesterase 4	2.69466	4.06469	5.49148	1.50842	2.03791
Sash1	Sash1,SAM and SH3 domain containing 1	1.49245	2.51258	3.03913	1.68353	2.03634
Tacc3	Tacc3,"transforming, acidic coiled-coil containing protein 3"	14.7763	26.0541	30.0195	1.76324	2.0316
Fam103a1	Fam103a1,"family with sequence similarity 103, member A1"	4.79408	5.3402	9.72835	1.11392	2.02924
Emilin1	Emilin1,elastin microfibril interfacer 1	5.23295	4.66169	10.6058	0.890834	2.02673
Gulp1	Gulp1,"GULP, engulfment adaptor PTB domain containing 1"	4.0607	1.9151	8.22992	0.471618	2.02672
Rerg	Rerg,"RAS-like, estrogen-regulated, growth-inhibitor"	2.27525	2.66938	4.60389	1.17322	2.02347
Pccb	Pccb,"propionyl Coenzyme A carboxylase, beta polypeptide"	2.2971	2.69501	4.6481	1.17322	2.02346
St6gal1	St6gal1,"beta galactoside alpha 2,6 sialyltransferase 1"	3.34783	6.88631	6.76981	2.05695	2.02215
Nsg1	Nsg1,neuron specific gene family member 1	29.4192	26.6324	59.4641	0.905273	2.02127
P2rx6	P2rx6,"purinergic receptor P2X, ligand-gated ion channel, 6"	3.82183	2.83428	7.71652	0.741603	2.01906
Tyw3	Tyw3,tRNA-yW synthesizing protein 3 homolog (S. cerevisiae)	2.03588	2.15687	4.11057	1.05943	2.01906
Acadm	Acadm,"acyl-Coenzyme A dehydrogenase, medium chain"	16.1636	19.8215	32.6101	1.2263	2.0175
Scn5a	Scn5a,"sodium channel, voltage-gated, type V, alpha"	2.81347	2.52869	5.66962	0.89878	2.01517
Zfp87	Zfp87,zinc finger protein 87	2.73411	4.38302	5.50326	1.60309	2.01282
Rfesd	Rfesd,Rieske (Fe-S) domain containing	1.27438	1.47092	2.56509	1.15422	2.01281
Lrrc1	Lrrc1,leucine rich repeat containing 1	2.1112	2.72347	4.24052	1.29001	2.00858
Kcnh2	Kcnh2,"potassium voltage-gated channel, subfamily H (eag-related), member 2"	2.26268	0.450077	4.54107	0.198913	2.00694
Coro6	Coro6,coronin 6	1.90345	2.78287	3.81305	1.46201	2.00323
Txndc16	Txndc16,thioredoxin domain containing 16	1.45169	2.35821	2.90806	1.62446	2.00322
Ngef	Ngef,neuronal guanine nucleotide exchange factor	1.72796	1.4035	3.46149	0.812229	2.00322
