# Supplementary material for: Long non-coding RNA Linc-RAM enhances myogenic differentiation by interacting with MyoD
Source: Nat Commun. 2017 Jan 16;8:14016. doi: 10.1038/ncomms14016 (PMC5241866; doi:10.1038/ncomms14016)
Supplement: Supplementary Dataset 2 — Among 882 DE genes, 151 genes are regulated by MyoD [file ncomms14016-s3.xls]

## Sheet: 151 MyoD regulated
Among 882 DE genes, 151 genes are regulated by MyoD
GeneName	Empty Vector	OE of Linc-RAM	KD of Linc-RAM	OE/vector	KD/vector
Heyl	0.602116	8.06943	0.704907	13.4018	1.17072
Frmpd1	0.324046	4.24409	1.43843	13.0972	4.43897
Synpo2l	0.894555	7.14474	1.08606	7.98692	1.21408
Pdlim3	2.59391	15.6509	1.01224	6.03371	0.390237
Myog	3.95095	22.1426	3.59757	5.60437	0.910558
Nptx1	0.811525	3.86498	0.403058	4.76261	0.496667
Gdf15	1.7981	8.32466	2.4559	4.6297	1.36583
Tppp3	25.8869	105.285	34.3174	4.06712	1.32567
Gm7325	1.79736	6.81272	0	3.7904	0
Ccdc141	1.66303	6.15348	0.925397	3.70016	0.556452
Acta1	1.08814	3.9772	1.48622	3.65504	1.36584
Jsrp1	3.14377	11.4906	2.86258	3.65504	0.910556
St3gal1	6.36906	22.8275	9.02129	3.58412	1.41642
Tubb3	26.2449	92.6181	19.7772	3.52899	0.753564
Enho	2.96981	10.2835	6.83163	3.46268	2.30036
Itga7	16.7761	55.7645	17.6156	3.32404	1.05004
Mrpl33	10.875	35.6717	15.9961	3.28016	1.47091
Fmo1	2.09494	6.73824	38.4565	3.21644	18.3569
S100a16	13.0432	40.735	24.0878	3.12308	1.84677
Gm14137	1.20748	3.56169	1.90963	2.94969	1.5815
Lmo7	1.82013	5.05756	2.44239	2.77868	1.34188
Jam2	9.0234	25.0437	10.2796	2.77542	1.13922
Msln	3.40983	9.4315	13.0907	2.76597	3.83911
Dusp1	4.21543	11.4945	4.38674	2.72677	1.04064
Plau	15.8892	42.5686	12.4986	2.67909	0.78661
Vash1	1.73214	4.52766	0.77427	2.61391	0.447002
Ppp1r14c	1.23558	3.19891	1.05475	2.58899	0.853648
Stmn4	2.53134	6.55361	0	2.58899	0
Blnk	1.48718	3.85028	1.01562	2.58898	0.682917
Etl4	1.26048	3.18952	0.860803	2.5304	0.682917
Sytl2	2.5152	6.33534	2.47036	2.51882	0.982172
Fyn	4.81333	12.1153	4.33465	2.51703	0.900551
Cdc42bpg	1.04058	2.6148	2.66486	2.51283	2.56094
Chrnd	2.4113	6.0388	2.19563	2.50438	0.910559
Arvcf	1.81334	4.52132	2.99512	2.49337	1.65171
Ston2	3.50592	8.73482	6.45643	2.49145	1.84158
1110065P20Rik	3.0695	7.47943	1.39748	2.43669	0.455279
Ctf1	0.869503	2.11871	2.77106	2.43669	3.18695
Bud31	2.48826	6.06311	2.2657	2.43669	0.910556
Gatm	7.02912	16.7248	6.09923	2.37936	0.867709
Rhobtb1	3.56274	8.46151	2.95663	2.375	0.829875
Adamts14	2.8929	6.86599	2.15521	2.37339	0.745
Ubc	4621.67	10635.3	12204.3	2.30118	2.64067
Sf3a3	1.95258	4.47796	3.45129	2.29336	1.76755
Gm6788	7.90953	17.8964	13.1181	2.26264	1.65852
Ccdc109a	3.15039	7.00901	4.11584	2.22481	1.30645
C1qtnf3	8.19411	17.748	20.5183	2.16595	2.50403
Notch1	3.88225	8.35869	1.62723	2.15305	0.419146
Aldh3b1	3.93657	8.29596	13.0785	2.10741	3.32231
Abhd6	1.93175	4.00101	5.01306	2.07118	2.59509
Hes1	4.43291	9.165	5.5042	2.06749	1.24167
Myod1	16.7159	34.0709	9.76427	2.03823	0.584131
Zfp938	2.3044	4.67925	5.77029	2.03057	2.50403
Cd63	10.0004	20.2299	15.4629	2.02291	1.54623
Rassf3	4.2125	8.46132	7.61961	2.00862	1.80881
Ost4	15.5565	31.217	25.8304	2.00669	1.66042
Tgif2	5.44724	2.72272	4.19695	0.499835	0.770473
Creld1	9.87025	4.90355	4.97363	0.496801	0.503901
Khk	1.74497	0.850391	3.81336	0.487338	2.18534
Alg3	3.41954	1.66647	1.12093	0.487337	0.327801
Pdhx	3.08774	1.50477	2.31954	0.487337	0.75121
Maml2	4.03226	1.93412	5.20384	0.479662	1.29055
Alg6	2.25334	1.06763	2.73572	0.473799	1.21407
Bmf	6.47889	2.97288	9.30879	0.458856	1.43679
Dtx3l	3.6116	1.65006	3.69964	0.456878	1.02438
Hmox1	15.2122	6.93128	8.44607	0.45564	0.555217
Irgm1	18.9925	8.53064	15.3014	0.449158	0.805655
1700034H14Rik	7.26294	3.25056	3.23918	0.447554	0.445987
Pcyox1l	5.79812	2.59017	5.27952	0.446726	0.910557
Islr	141.116	62.9225	73.479	0.445892	0.520699
Pgls	25.3851	11.2954	12.6628	0.444962	0.498828
Snx14	2.06688	0.915701	2.05311	0.443035	0.993338
Mettl21d	2.08768	0.924915	3.62909	0.443035	1.73834
Psme1	7.78058	3.40287	8.17462	0.437354	1.05064
Cd3eap	3.38452	1.48023	2.84474	0.437353	0.840515
Bgn	698.148	305.165	511.267	0.437106	0.732319
Sec16b	4.73661	2.04277	5.26715	0.431273	1.11201
Bst2	8.65151	3.72019	6.95091	0.430005	0.803433
Inha	2.26489	0.97391	1.81969	0.430003	0.803434
Whrn	3.69139	1.5815	5.09724	0.428429	1.38085
Pnkp	2.13578	0.905086	2.02931	0.423773	0.950149
Snrpf	1.43848	0.584187	3.27454	0.406114	2.27639
Zfp605	3.39463	1.35354	2.0232	0.39873	0.596
Arhgap24	2.85438	1.13555	4.13731	0.397827	1.44946
Atf5	44.8898	17.158	15.2278	0.382225	0.339226
Acta2	985.299	373.284	544.405	0.378854	0.552528
Nfkbie	16.1824	5.8853	7.47747	0.363685	0.462074
G0s2	55.9538	19.1555	45.4753	0.342345	0.812729
Ssbp4	6.07866	1.60998	3.24879	0.264858	0.534458
Tmem176a	7.1416	1.69774	1.42745	0.237725	0.199878
Camk1g	2.70161	0.580852	1.73645	0.215002	0.642746
Lmcd1	4.0607	0.824555	4.00562	0.203057	0.986436
Kcnh2	2.26268	0.450077	4.54107	0.198913	2.00694
Asns	14.0597	2.71115	2.48675	0.192831	0.176871
Agpat2	4.19169	0.567436	4.4529	0.135372	1.06232
Mylk	1.72225	1.15558	6.40919	0.670971	3.72141
Sema3e	3.57952	5.60712	11.6406	1.56644	3.252
Adck4	1.06802	0.867477	3.40373	0.812229	3.18695
Sema3d	2.98901	4.51564	8.98151	1.51075	3.00484
Dkk3	0.987051	1.41479	2.85491	1.43335	2.89236
Pdcd4	3.58409	5.01701	9.16563	1.3998	2.55731
A430033K04Rik	0.930523	1.81392	2.37243	1.94936	2.54957
Deptor	4.42341	5.80379	10.844	1.31206	2.4515
Afap1l2	3.58737	5.82753	8.36225	1.62446	2.33103
Rdh5	7.57997	5.65409	16.4803	0.745925	2.17419
Zfp3	1.38919	2.34347	2.91908	1.68693	2.10128
Ntan1	2.03742	3.30971	4.17418	1.62446	2.04876
Zfp759	1.11955	1.9096	2.29368	1.70569	2.04875
Tacc3	14.7763	26.0541	30.0195	1.76324	2.0316
Pccb	2.2971	2.69501	4.6481	1.17322	2.02346
P2rx6	3.82183	2.83428	7.71652	0.741603	2.01906
Coro6	1.90345	2.78287	3.81305	1.46201	2.00323
Des	290.964	386.099	145.188	1.32696	0.49899
Tnc	79.5851	74.72	39.6705	0.938869	0.498466
St7l	2.22758	2.46724	1.10637	1.10759	0.496669
Ehd1	48.3915	43.2852	23.928	0.894479	0.494467
Pnmal2	8.6012	14.3159	4.23692	1.66441	0.492596
Fads3	25.5194	22.6648	12.5414	0.88814	0.491446
Rnf25	6.73938	4.82994	3.24879	0.716674	0.482061
Fam73b	4.67089	2.5441	2.25165	0.544671	0.48206
Col4a1	12.8764	19.6726	6.19771	1.5278	0.481323
Dusp3	8.16197	12.6561	3.92711	1.55062	0.481147
Napa	22.3164	24.236	10.731	1.08602	0.480857
Cdh15	22.6245	41.7643	10.8623	1.84598	0.480112
Rapsn	31.0418	21.695	14.79	0.698896	0.476454
Myst1	2.98271	1.89598	1.41701	0.635657	0.475075
Vgll3	9.88904	7.69948	4.63547	0.778587	0.468748
Ruvbl2	2.09459	3.11903	0.953624	1.48909	0.45528
Taldo1	13.7478	15.2607	6.25909	1.11005	0.455279
Deaf1	3.0667	2.43293	1.36373	0.793338	0.44469
Hist1h2ai	33.7255	47.1318	14.9029	1.39751	0.441888
Mustn1	11.7378	8.86239	4.96763	0.75503	0.423216
Ercc1	3.40804	3.19397	1.43225	0.937187	0.420256
Rfxap	5.3191	4.39356	2.21645	0.825997	0.416696
Gadd45g	31.9442	25.946	13.311	0.812229	0.416695
Zfp692	3.30023	3.4116	1.36593	1.03375	0.413889
Rbm38	6.59234	3.74815	2.70122	0.568561	0.409751
Prkar2a	7.47812	9.63995	2.89943	1.28909	0.387722
Nol3	6.79378	3.8075	2.59817	0.560439	0.382434
Slc7a5	7.93414	4.46147	2.87969	0.562313	0.362949
Vac14	3.47256	5.48434	1.22965	1.57934	0.354105
Ass1	5.01923	4.65917	1.63225	0.928264	0.325199
Prdm5	3.75177	2.17664	1.22007	0.580163	0.325199
Trim55	3.81756	5.31554	1.19181	1.39239	0.312192
Socs1	5.75626	6.6235	1.74714	1.15066	0.30352
Ttc9	2.57721	5.11692	0.782233	1.98545	0.303519
Aup1	3.6119	6.60081	1.05713	1.82752	0.29268
Slc6a9	4.64647	3.33854	1.30181	0.718511	0.280172
Tcn2	5.85106	4.90092	1.49842	0.837612	0.256094
Bcl2l12	2.17578	2.65085	0.495293	1.21834	0.227639
Tmem8c	1.69717	3.18114	0.356624	1.87438	0.210129
